# Supplementary material for: Chloridobis[2-(1,3-thia­zol-4-yl-κN)-1H-benzimidazole-κN 3]cobalt(II) chloride dihydrate
Source: Acta Crystallogr Sect E Struct Rep Online. 2012 Jul 10;68(Pt 8):m1042–3. doi: 10.1107/S1600536812030371 (PMC3414112; doi:10.1107/S1600536812030371)
Supplement: Supplementary file 1 [file e-68-m1042-sup1.cif]

##############################################################################
#                                                                            #
# This CIF contains the data in a paper accepted for publication in          #
# Acta Crystallographica Section E. It conforms to the requirements of       #
# Notes for Authors for Acta Crystallographica Section E, and has been       #
# peer reviewed under the auspices of the IUCr Commission on Journals.       #
#                                                                            #
# Full details of the Crystallographic Information File format               #
# are given in the paper "The Crystallographic Information File (CIF):       #
# a New Standard Archive File for Crystallography" by S. R. Hall, F. H.      #
# Allen and I. D. Brown [Acta Cryst. (1991), A47, 655-685].                  #
#                                                                            #
# The current version of the core CIF dictionary is obtainable from          #
# ftp://ftp.iucr.org/pub/cif_core.dic.                                       #
#                                                                            #
# Software is freely available for graphical display of the structure(s)     #
# in this CIF. For information consult the CIF software page                 #
# http://www.iucr.org/resources/cif/software.                                #
#                                                                            #
# This file may be used for bona fide research purposes within the           #
# scientific community so long as proper attribution is given to the journal # 
# article from which it was obtained.                                        #
#                                                                            #
##############################################################################
data_I
_audit_creation_method     SHELXL97
_chemical_name_systematic
;
Chloridobis[2-(1,3-thiazol-4-yl-\k<i>N</i>)-1<i>H</i>-benzimidazole-
\k<i>N</i>^3^]cobalt(II) chloride dihydrate
;
_chemical_name_common     ?
_chemical_formula_moiety     'C20 H14 Cl Co N6 S2 +, Cl -, 2(H2 O)'
_chemical_formula_sum     'C20 H18 Cl2 Co N6 O2 S2'
_chemical_formula_iupac     '[Co Cl (C10 H7 N3 S)2] Cl , 2H2 O'
_chemical_formula_weight     568.35
_chemical_melting_point     ?
_symmetry_cell_setting     monoclinic
_symmetry_space_group_name_H-M     'P 21/c'
_symmetry_space_group_name_Hall     '-P 2ybc'
loop_
    _symmetry_equiv_pos_as_xyz
    'x, y, z'
    '-x, y+1/2, -z+1/2'
    '-x, -y, -z'
    'x, -y-1/2, z-1/2'
_cell_length_a     14.803(4)
_cell_length_b     11.709(3)
_cell_length_c     14.082(4)
_cell_angle_alpha     90.00
_cell_angle_beta     101.439(4)
_cell_angle_gamma     90.00
_cell_volume     2392.3(11)
_cell_formula_units_Z     4
_cell_measurement_reflns_used     5625
_cell_measurement_theta_min     2.53
_cell_measurement_theta_max     27.88
_cell_measurement_temperature     296(2)
_exptl_crystal_description     block
_exptl_crystal_colour     red
_exptl_crystal_size_max     0.20
_exptl_crystal_size_mid     0.20
_exptl_crystal_size_min     0.20
_exptl_crystal_density_diffrn     1.578
_exptl_crystal_density_meas     ?
_exptl_crystal_density_method     'not measured'
_exptl_crystal_F_000     1156
_exptl_absorpt_coefficient_mu     1.146
_exptl_absorpt_correction_type     multi-scan
_exptl_absorpt_process_details     '(SADABS; Sheldrick, 1996)'
_exptl_absorpt_correction_T_min     0.8032
_exptl_absorpt_correction_T_max     0.8032
_exptl_special_details
;
;
_diffrn_ambient_temperature     296(2)
_diffrn_radiation_type     MoK\a
_diffrn_radiation_wavelength     0.71073
_diffrn_radiation_source     'fine-focus sealed tube'
_diffrn_radiation_monochromator     graphite
_diffrn_measurement_device_type     'Bruker SMART 1000 CCD'
_diffrn_measurement_method     '\f and \w'
_diffrn_detector_area_resol_mean     ?
_diffrn_reflns_number     12683
_diffrn_reflns_av_R_equivalents     0.0285
_diffrn_reflns_av_sigmaI/netI     0.0323
_diffrn_reflns_theta_min     1.40
_diffrn_reflns_theta_max     25.00
_diffrn_reflns_theta_full     25.00
_diffrn_measured_fraction_theta_max     0.998
_diffrn_measured_fraction_theta_full     0.998
_diffrn_reflns_limit_h_min     -11
_diffrn_reflns_limit_h_max     17
_diffrn_reflns_limit_k_min     -13
_diffrn_reflns_limit_k_max     13
_diffrn_reflns_limit_l_min     -16
_diffrn_reflns_limit_l_max     16
_diffrn_standards_number     ?
_diffrn_standards_interval_count     ?
_diffrn_standards_interval_time     ?
_diffrn_standards_decay_%     ?
_refine_special_details
;
Refinement of <i>F</i>^2^ against ALL reflections. The weighted <i>R</i>-factor
<i>wR</i> and goodness of fit <i>S</i> are based on <i>F</i>^2^, conventional
<i>R</i>-factors <i>R</i> are based on <i>F</i>, with <i>F</i> set to zero for
negative <i>F</i>^2^. The threshold expression of <i>F</i>^2^ >
\s(<i>F</i>^2^) is used only for calculating <i>R</i>-factors(gt) <i>etc</i>.
and is not relevant to the choice of reflections for refinement.
<i>R</i>-factors based on <i>F</i>^2^ are statistically about twice as large
as those based on <i>F</i>, and <i>R</i>-factors based on ALL data will be
even larger.
;
_reflns_number_total     4200
_reflns_number_gt     3517
_reflns_threshold_expression     I>2\s(I)
_refine_ls_structure_factor_coef     Fsqd
_refine_ls_matrix_type     full
_refine_ls_R_factor_all     0.0418
_refine_ls_R_factor_gt     0.0329
_refine_ls_wR_factor_gt     0.0894
_refine_ls_wR_factor_ref     0.0960
_refine_ls_goodness_of_fit_ref     1.045
_refine_ls_restrained_S_all     1.045
_refine_ls_number_reflns     4200
_refine_ls_number_parameters     298
_refine_ls_number_restraints     0
_refine_ls_hydrogen_treatment     constr
_refine_ls_weighting_scheme     calc
_refine_ls_weighting_details
       'calc w = 1/[\s^2^(Fo^2^)+(0.0452P)^2^+1.5251P] where P=(Fo^2^+2Fc^2^)/3'
_atom_sites_solution_hydrogens     geom
_atom_sites_solution_primary     direct
_atom_sites_solution_secondary     difmap
_refine_ls_shift/su_max     0.000
_refine_ls_shift/su_mean     0.000
_refine_diff_density_max     0.520
_refine_diff_density_min     -0.370
_refine_ls_extinction_method     none
_refine_ls_extinction_coef     ?
loop_
    _atom_type_symbol
    _atom_type_description
    _atom_type_scat_dispersion_real
    _atom_type_scat_dispersion_imag
    _atom_type_scat_source
    'C' 'C' 0.0033 0.0016
                         'International Tables Vol C Tables 4.2.6.8 and 6.1.1.4'
    'H' 'H' 0.0000 0.0000
                         'International Tables Vol C Tables 4.2.6.8 and 6.1.1.4'
    'N' 'N' 0.0061 0.0033
                         'International Tables Vol C Tables 4.2.6.8 and 6.1.1.4'
    'O' 'O' 0.0106 0.0060
                         'International Tables Vol C Tables 4.2.6.8 and 6.1.1.4'
    'S' 'S' 0.1246 0.1234
                         'International Tables Vol C Tables 4.2.6.8 and 6.1.1.4'
    'Cl' 'Cl' 0.1484 0.1585
                         'International Tables Vol C Tables 4.2.6.8 and 6.1.1.4'
    'Co' 'Co' 0.3494 0.9721
                         'International Tables Vol C Tables 4.2.6.8 and 6.1.1.4'
_computing_data_collection     'SMART (Bruker, 2007)'
_computing_cell_refinement     'SAINT (Bruker, 2007)'
_computing_data_reduction     'SAINT (Bruker, 2007)'
_computing_structure_solution     'SHELXS97 (Sheldrick, 2008)'
_computing_structure_refinement     'SHELXL97 (Sheldrick, 2008)'
_computing_molecular_graphics     'DIAMOND (Brandenburg, 1999)'
_computing_publication_material     'SHELXTL (Sheldrick, 2008)'
loop_
    _atom_site_type_symbol
    _atom_site_label
    _atom_site_fract_x
    _atom_site_fract_y
    _atom_site_fract_z
    _atom_site_U_iso_or_equiv
    _atom_site_adp_type
    _atom_site_calc_flag
    _atom_site_refinement_flags
    _atom_site_occupancy
    _atom_site_symmetry_multiplicity
    _atom_site_disorder_assembly
    _atom_site_disorder_group
    Co Co1 0.24191(2) 0.52351(3) 0.80442(2) 0.03535(12) Uani d . 1 1 . .
    N N1 0.12865(16) 0.48857(19) 0.70875(17) 0.0431(5) Uani d . 1 1 . .
    N N2 0.19207(15) 0.69958(19) 0.75929(16) 0.0439(5) Uani d . 1 1 . .
    N N3 -0.00486(16) 0.54257(19) 0.62029(16) 0.0445(5) Uani d . 1 1 . .
    H H3 -0.0486 0.5863 0.5919 0.053 Uiso calc R 1 1 . .
    N N4 0.36009(15) 0.57629(19) 0.88293(17) 0.0433(5) Uani d . 1 1 . .
    N N5 0.32957(16) 0.4841(2) 0.70910(17) 0.0463(6) Uani d . 1 1 . .
    N N6 0.50953(15) 0.60834(19) 0.89573(16) 0.0427(5) Uani d . 1 1 . .
    H H6 0.5629 0.6109 0.8805 0.051 Uiso calc R 1 1 . .
    O O1 0.68432(15) 0.6368(2) 0.86990(18) 0.0747(7) Uani d . 1 1 . .
    H H1A 0.7236 0.6088 0.9164 0.090 Uiso d R 1 1 . .
    H H1B 0.6967 0.6135 0.8168 0.090 Uiso d R 1 1 . .
    O O2 0.15760(14) 0.17298(19) 0.95087(16) 0.0608(6) Uani d . 1 1 . .
    H H2A 0.1934 0.1473 0.9156 0.073 Uiso d R 1 1 . .
    H H2B 0.1578 0.2455 0.9482 0.073 Uiso d R 1 1 . .
    S S1 0.42099(6) 0.43913(9) 0.57955(7) 0.0668(3) Uani d . 1 1 . .
    S S2 0.14108(6) 0.90259(6) 0.71020(6) 0.0563(2) Uani d . 1 1 . .
    Cl Cl1 0.18070(6) 0.45144(7) 0.93089(6) 0.0572(2) Uani d . 1 1 . .
    Cl Cl2 0.29471(6) 0.07173(8) 0.83834(7) 0.0652(2) Uani d . 1 1 . .
    C C1 0.39292(18) 0.6275(2) 0.9725(2) 0.0430(6) Uani d . 1 1 . .
    C C2 0.3493(2) 0.6578(3) 1.0480(2) 0.0565(8) Uani d . 1 1 . .
    H H2 0.2865 0.6460 1.0436 0.068 Uiso calc R 1 1 . .
    C C3 0.4030(2) 0.7058(3) 1.1293(2) 0.0637(9) Uani d . 1 1 . .
    H H3A 0.3757 0.7268 1.1807 0.076 Uiso calc R 1 1 . .
    C C4 0.4968(2) 0.7237(3) 1.1363(2) 0.0573(8) Uani d . 1 1 . .
    H H4 0.5305 0.7565 1.1925 0.069 Uiso calc R 1 1 . .
    C C5 0.5412(2) 0.6952(2) 1.0641(2) 0.0499(7) Uani d . 1 1 . .
    H H5 0.6040 0.7076 1.0695 0.060 Uiso calc R 1 1 . .
    C C6 0.48778(18) 0.6465(2) 0.98172(19) 0.0409(6) Uani d . 1 1 . .
    C C7 0.43232(18) 0.5669(2) 0.84080(19) 0.0407(6) Uani d . 1 1 . .
    C C8 0.41976(19) 0.5164(2) 0.7457(2) 0.0416(6) Uani d . 1 1 . .
    C C9 0.4787(2) 0.4974(3) 0.6854(2) 0.0520(7) Uani d . 1 1 . .
    H H9 0.5414 0.5137 0.6996 0.062 Uiso calc R 1 1 . .
    C C10 0.3214(2) 0.4410(3) 0.6220(2) 0.0599(8) Uani d . 1 1 . .
    H H10 0.2658 0.4138 0.5865 0.072 Uiso calc R 1 1 . .
    C C11 0.08023(19) 0.3911(2) 0.6733(2) 0.0436(6) Uani d . 1 1 . .
    C C12 0.1039(2) 0.2764(3) 0.6844(2) 0.0547(7) Uani d . 1 1 . .
    H H12 0.1600 0.2529 0.7214 0.066 Uiso calc R 1 1 . .
    C C13 0.0396(3) 0.1989(3) 0.6377(3) 0.0637(9) Uani d . 1 1 . .
    H H13 0.0535 0.1214 0.6428 0.076 Uiso calc R 1 1 . .
    C C14 -0.0449(3) 0.2327(3) 0.5835(2) 0.0628(9) Uani d . 1 1 . .
    H H14 -0.0865 0.1772 0.5548 0.075 Uiso calc R 1 1 . .
    C C15 -0.0687(2) 0.3454(3) 0.5711(2) 0.0545(8) Uani d . 1 1 . .
    H H15 -0.1250 0.3680 0.5339 0.065 Uiso calc R 1 1 . .
    C C16 -0.00419(19) 0.4249(2) 0.61717(19) 0.0425(6) Uani d . 1 1 . .
    C C17 0.07502(18) 0.5765(2) 0.67555(19) 0.0403(6) Uani d . 1 1 . .
    C C18 0.10696(18) 0.6918(2) 0.69648(19) 0.0423(6) Uani d . 1 1 . .
    C C19 0.0698(2) 0.7934(2) 0.6639(2) 0.0521(7) Uani d . 1 1 . .
    H H19 0.0132 0.8024 0.6221 0.063 Uiso calc R 1 1 . .
    C C20 0.2169(2) 0.8065(2) 0.7725(2) 0.0484(7) Uani d . 1 1 . .
    H H20 0.2718 0.8284 0.8128 0.058 Uiso calc R 1 1 . .
loop_
    _atom_site_aniso_label
    _atom_site_aniso_U_11
    _atom_site_aniso_U_22
    _atom_site_aniso_U_33
    _atom_site_aniso_U_12
    _atom_site_aniso_U_13
    _atom_site_aniso_U_23
    Co1 0.02582(19) 0.0390(2) 0.0398(2) -0.00224(13) 0.00312(14) -0.00274(14)
    N1 0.0372(12) 0.0425(13) 0.0489(13) -0.0005(10) 0.0068(10) 0.0016(10)
    N2 0.0379(12) 0.0443(13) 0.0486(13) 0.0001(10) 0.0065(10) -0.0020(10)
    N3 0.0375(12) 0.0488(14) 0.0441(13) 0.0003(10) 0.0007(10) 0.0059(10)
    N4 0.0344(12) 0.0449(13) 0.0497(13) -0.0011(10) 0.0064(10) -0.0044(10)
    N5 0.0364(12) 0.0513(14) 0.0491(14) -0.0013(10) 0.0033(10) -0.0072(11)
    N6 0.0341(12) 0.0482(13) 0.0450(13) -0.0057(10) 0.0055(10) 0.0002(10)
    O1 0.0463(13) 0.1013(19) 0.0761(16) -0.0047(13) 0.0114(11) 0.0041(14)
    O2 0.0544(13) 0.0559(13) 0.0701(14) -0.0024(10) 0.0072(11) -0.0076(11)
    S1 0.0620(5) 0.0828(6) 0.0582(5) -0.0049(4) 0.0180(4) -0.0234(4)
    S2 0.0639(5) 0.0412(4) 0.0634(5) 0.0021(3) 0.0121(4) 0.0026(3)
    Cl1 0.0574(5) 0.0584(5) 0.0558(4) -0.0100(4) 0.0112(4) 0.0053(3)
    Cl2 0.0516(5) 0.0696(5) 0.0732(5) -0.0039(4) 0.0096(4) -0.0142(4)
    C1 0.0428(15) 0.0374(14) 0.0481(15) -0.0033(12) 0.0074(12) -0.0040(12)
    C2 0.0489(17) 0.0591(19) 0.064(2) -0.0050(14) 0.0161(15) -0.0134(15)
    C3 0.072(2) 0.062(2) 0.060(2) -0.0073(17) 0.0206(17) -0.0183(16)
    C4 0.067(2) 0.0513(18) 0.0500(17) -0.0102(15) 0.0022(15) -0.0114(14)
    C5 0.0502(17) 0.0418(16) 0.0540(17) -0.0086(13) 0.0017(14) -0.0009(13)
    C6 0.0422(15) 0.0365(14) 0.0422(15) -0.0023(11) 0.0040(12) 0.0009(11)
    C7 0.0383(14) 0.0383(14) 0.0441(15) -0.0007(11) 0.0049(12) 0.0017(11)
    C8 0.0377(14) 0.0399(14) 0.0465(15) -0.0012(11) 0.0068(12) 0.0021(12)
    C9 0.0439(16) 0.0540(17) 0.0602(19) -0.0032(13) 0.0155(14) -0.0054(14)
    C10 0.0512(18) 0.070(2) 0.0560(19) -0.0053(16) 0.0051(15) -0.0192(16)
    C11 0.0408(15) 0.0463(16) 0.0448(15) -0.0032(12) 0.0111(12) 0.0000(12)
    C12 0.0535(18) 0.0493(17) 0.0613(19) 0.0034(14) 0.0110(15) 0.0033(14)
    C13 0.077(2) 0.0449(18) 0.072(2) -0.0066(16) 0.0224(19) -0.0007(15)
    C14 0.077(2) 0.055(2) 0.0586(19) -0.0255(17) 0.0189(18) -0.0063(15)
    C15 0.0516(18) 0.067(2) 0.0447(16) -0.0163(15) 0.0076(13) -0.0009(14)
    C16 0.0414(15) 0.0493(16) 0.0370(14) -0.0069(12) 0.0080(12) 0.0004(12)
    C17 0.0375(14) 0.0443(15) 0.0394(14) -0.0005(12) 0.0081(11) 0.0021(11)
    C18 0.0411(15) 0.0460(16) 0.0390(14) 0.0004(12) 0.0064(12) 0.0006(12)
    C19 0.0536(17) 0.0484(17) 0.0523(17) 0.0048(14) 0.0051(14) 0.0033(13)
    C20 0.0451(16) 0.0449(17) 0.0551(17) -0.0025(13) 0.0100(13) -0.0057(13)
_geom_special_details
;
All e.s.d.'s (except the e.s.d. in the dihedral angle between two l.s. planes)
are estimated using the full covariance matrix. The cell e.s.d.'s are taken
into account individually in the estimation of e.s.d.'s in distances, angles
and torsion angles; correlations between e.s.d.'s in cell parameters are only
used when they are defined by crystal symmetry. An approximate (isotropic)
treatment of cell e.s.d.'s is used for estimating e.s.d.'s involving l.s.
planes.
;
loop_
    _geom_bond_atom_site_label_1
    _geom_bond_atom_site_label_2
    _geom_bond_site_symmetry_2
    _geom_bond_distance
    _geom_bond_publ_flag
    Co1 N1 . 1.974(2) ?
    Co1 N4 . 1.974(2) ?
    Co1 N5 . 2.095(2) ?
    Co1 N2 . 2.239(2) ?
    Co1 Cl1 . 2.3120(9) ?
    N1 C17 . 1.327(4) ?
    N1 C11 . 1.387(4) ?
    N2 C20 . 1.308(4) ?
    N2 C18 . 1.391(3) ?
    N3 C17 . 1.340(3) ?
    N3 C16 . 1.379(4) ?
    N3 H3 . 0.8600 ?
    N4 C7 . 1.326(3) ?
    N4 C1 . 1.393(3) ?
    N5 C10 . 1.310(4) ?
    N5 C8 . 1.385(4) ?
    N6 C7 . 1.338(3) ?
    N6 C6 . 1.387(3) ?
    N6 H6 . 0.8600 ?
    O1 H1A . 0.8500 ?
    O1 H1B . 0.8500 ?
    O2 H2A . 0.8500 ?
    O2 H2B . 0.8500 ?
    S1 C10 . 1.698(3) ?
    S1 C9 . 1.707(3) ?
    S2 C19 . 1.702(3) ?
    S2 C20 . 1.704(3) ?
    C1 C2 . 1.395(4) ?
    C1 C6 . 1.402(4) ?
    C2 C3 . 1.377(4) ?
    C2 H2 . 0.9300 ?
    C3 C4 . 1.390(5) ?
    C3 H3A . 0.9300 ?
    C4 C5 . 1.357(4) ?
    C4 H4 . 0.9300 ?
    C5 C6 . 1.391(4) ?
    C5 H5 . 0.9300 ?
    C7 C8 . 1.442(4) ?
    C8 C9 . 1.351(4) ?
    C9 H9 . 0.9300 ?
    C10 H10 . 0.9300 ?
    C11 C12 . 1.389(4) ?
    C11 C16 . 1.397(4) ?
    C12 C13 . 1.383(4) ?
    C12 H12 . 0.9300 ?
    C13 C14 . 1.388(5) ?
    C13 H13 . 0.9300 ?
    C14 C15 . 1.368(5) ?
    C14 H14 . 0.9300 ?
    C15 C16 . 1.398(4) ?
    C15 H15 . 0.9300 ?
    C17 C18 . 1.442(4) ?
    C18 C19 . 1.352(4) ?
    C19 H19 . 0.9300 ?
    C20 H20 . 0.9300 ?
loop_
    _geom_angle_atom_site_label_1
    _geom_angle_atom_site_label_2
    _geom_angle_atom_site_label_3
    _geom_angle_site_symmetry_1
    _geom_angle_site_symmetry_3
    _geom_angle
    _geom_angle_publ_flag
    N1 Co1 N4 . . 170.18(10) ?
    N1 Co1 N5 . . 93.86(9) ?
    N4 Co1 N5 . . 80.51(9) ?
    N1 Co1 N2 . . 79.03(9) ?
    N4 Co1 N2 . . 94.37(9) ?
    N5 Co1 N2 . . 103.42(9) ?
    N1 Co1 Cl1 . . 92.32(7) ?
    N4 Co1 Cl1 . . 97.01(7) ?
    N5 Co1 Cl1 . . 143.16(7) ?
    N2 Co1 Cl1 . . 113.41(6) ?
    C17 N1 C11 . . 106.3(2) ?
    C17 N1 Co1 . . 116.58(19) ?
    C11 N1 Co1 . . 136.43(19) ?
    C20 N2 C18 . . 110.3(2) ?
    C20 N2 Co1 . . 140.7(2) ?
    C18 N2 Co1 . . 109.04(17) ?
    C17 N3 C16 . . 107.7(2) ?
    C17 N3 H3 . . 126.2 ?
    C16 N3 H3 . . 126.2 ?
    C7 N4 C1 . . 105.8(2) ?
    C7 N4 Co1 . . 115.27(18) ?
    C1 N4 Co1 . . 138.82(18) ?
    C10 N5 C8 . . 110.9(2) ?
    C10 N5 Co1 . . 136.9(2) ?
    C8 N5 Co1 . . 112.05(18) ?
    C7 N6 C6 . . 107.6(2) ?
    C7 N6 H6 . . 126.2 ?
    C6 N6 H6 . . 126.2 ?
    H1A O1 H1B . . 108.7 ?
    H2A O2 H2B . . 108.7 ?
    C10 S1 C9 . . 90.38(15) ?
    C19 S2 C20 . . 89.78(15) ?
    N4 C1 C2 . . 131.9(3) ?
    N4 C1 C6 . . 108.4(2) ?
    C2 C1 C6 . . 119.7(3) ?
    C3 C2 C1 . . 117.4(3) ?
    C3 C2 H2 . . 121.3 ?
    C1 C2 H2 . . 121.3 ?
    C2 C3 C4 . . 121.6(3) ?
    C2 C3 H3A . . 119.2 ?
    C4 C3 H3A . . 119.2 ?
    C5 C4 C3 . . 122.4(3) ?
    C5 C4 H4 . . 118.8 ?
    C3 C4 H4 . . 118.8 ?
    C4 C5 C6 . . 116.5(3) ?
    C4 C5 H5 . . 121.7 ?
    C6 C5 H5 . . 121.7 ?
    N6 C6 C5 . . 132.0(3) ?
    N6 C6 C1 . . 105.6(2) ?
    C5 C6 C1 . . 122.4(3) ?
    N4 C7 N6 . . 112.5(2) ?
    N4 C7 C8 . . 118.9(2) ?
    N6 C7 C8 . . 128.6(2) ?
    C9 C8 N5 . . 114.6(3) ?
    C9 C8 C7 . . 132.1(3) ?
    N5 C8 C7 . . 113.2(2) ?
    C8 C9 S1 . . 109.9(2) ?
    C8 C9 H9 . . 125.0 ?
    S1 C9 H9 . . 125.0 ?
    N5 C10 S1 . . 114.1(2) ?
    N5 C10 H10 . . 122.9 ?
    S1 C10 H10 . . 122.9 ?
    N1 C11 C12 . . 130.9(3) ?
    N1 C11 C16 . . 108.1(2) ?
    C12 C11 C16 . . 121.0(3) ?
    C13 C12 C11 . . 116.5(3) ?
    C13 C12 H12 . . 121.7 ?
    C11 C12 H12 . . 121.7 ?
    C12 C13 C14 . . 122.3(3) ?
    C12 C13 H13 . . 118.8 ?
    C14 C13 H13 . . 118.8 ?
    C15 C14 C13 . . 121.8(3) ?
    C15 C14 H14 . . 119.1 ?
    C13 C14 H14 . . 119.1 ?
    C14 C15 C16 . . 116.6(3) ?
    C14 C15 H15 . . 121.7 ?
    C16 C15 H15 . . 121.7 ?
    N3 C16 C11 . . 106.0(2) ?
    N3 C16 C15 . . 132.2(3) ?
    C11 C16 C15 . . 121.8(3) ?
    N1 C17 N3 . . 111.9(2) ?
    N1 C17 C18 . . 120.4(2) ?
    N3 C17 C18 . . 127.7(2) ?
    C19 C18 N2 . . 114.5(3) ?
    C19 C18 C17 . . 131.3(3) ?
    N2 C18 C17 . . 114.2(2) ?
    C18 C19 S2 . . 110.6(2) ?
    C18 C19 H19 . . 124.7 ?
    S2 C19 H19 . . 124.7 ?
    N2 C20 S2 . . 114.9(2) ?
    N2 C20 H20 . . 122.5 ?
    S2 C20 H20 . . 122.5 ?
loop_
    _geom_torsion_atom_site_label_1
    _geom_torsion_atom_site_label_2
    _geom_torsion_atom_site_label_3
    _geom_torsion_atom_site_label_4
    _geom_torsion_site_symmetry_1
    _geom_torsion_site_symmetry_2
    _geom_torsion_site_symmetry_3
    _geom_torsion_site_symmetry_4
    _geom_torsion
    _geom_torsion_publ_flag
    N5 Co1 N1 C17 . . . . -110.9(2) ?
    N2 Co1 N1 C17 . . . . -7.97(19) ?
    Cl1 Co1 N1 C17 . . . . 105.44(19) ?
    N5 Co1 N1 C11 . . . . 80.0(3) ?
    N2 Co1 N1 C11 . . . . -177.0(3) ?
    Cl1 Co1 N1 C11 . . . . -63.6(3) ?
    N1 Co1 N2 C20 . . . . -174.8(3) ?
    N4 Co1 N2 C20 . . . . -2.2(3) ?
    N5 Co1 N2 C20 . . . . -83.5(3) ?
    Cl1 Co1 N2 C20 . . . . 97.4(3) ?
    N1 Co1 N2 C18 . . . . 4.89(17) ?
    N4 Co1 N2 C18 . . . . 177.54(17) ?
    N5 Co1 N2 C18 . . . . 96.27(18) ?
    Cl1 Co1 N2 C18 . . . . -82.88(17) ?
    N5 Co1 N4 C7 . . . . 2.24(19) ?
    N2 Co1 N4 C7 . . . . -100.7(2) ?
    Cl1 Co1 N4 C7 . . . . 145.09(19) ?
    N5 Co1 N4 C1 . . . . 178.8(3) ?
    N2 Co1 N4 C1 . . . . 75.9(3) ?
    Cl1 Co1 N4 C1 . . . . -38.4(3) ?
    N1 Co1 N5 C10 . . . . -6.5(3) ?
    N4 Co1 N5 C10 . . . . -178.4(3) ?
    N2 Co1 N5 C10 . . . . -86.2(3) ?
    Cl1 Co1 N5 C10 . . . . 92.5(3) ?
    N1 Co1 N5 C8 . . . . 170.01(19) ?
    N4 Co1 N5 C8 . . . . -1.89(18) ?
    N2 Co1 N5 C8 . . . . 90.38(19) ?
    Cl1 Co1 N5 C8 . . . . -90.9(2) ?
    C7 N4 C1 C2 . . . . -179.5(3) ?
    Co1 N4 C1 C2 . . . . 3.8(5) ?
    C7 N4 C1 C6 . . . . -0.7(3) ?
    Co1 N4 C1 C6 . . . . -177.4(2) ?
    N4 C1 C2 C3 . . . . 178.7(3) ?
    C6 C1 C2 C3 . . . . 0.0(4) ?
    C1 C2 C3 C4 . . . . 0.1(5) ?
    C2 C3 C4 C5 . . . . 0.0(5) ?
    C3 C4 C5 C6 . . . . -0.1(5) ?
    C7 N6 C6 C5 . . . . 179.0(3) ?
    C7 N6 C6 C1 . . . . -1.5(3) ?
    C4 C5 C6 N6 . . . . 179.6(3) ?
    C4 C5 C6 C1 . . . . 0.2(4) ?
    N4 C1 C6 N6 . . . . 1.4(3) ?
    C2 C1 C6 N6 . . . . -179.7(3) ?
    N4 C1 C6 C5 . . . . -179.1(2) ?
    C2 C1 C6 C5 . . . . -0.1(4) ?
    C1 N4 C7 N6 . . . . -0.3(3) ?
    Co1 N4 C7 N6 . . . . 177.35(18) ?
    C1 N4 C7 C8 . . . . -179.9(2) ?
    Co1 N4 C7 C8 . . . . -2.3(3) ?
    C6 N6 C7 N4 . . . . 1.2(3) ?
    C6 N6 C7 C8 . . . . -179.2(3) ?
    C10 N5 C8 C9 . . . . 0.1(4) ?
    Co1 N5 C8 C9 . . . . -177.3(2) ?
    C10 N5 C8 C7 . . . . 178.7(3) ?
    Co1 N5 C8 C7 . . . . 1.3(3) ?
    N4 C7 C8 C9 . . . . 178.9(3) ?
    N6 C7 C8 C9 . . . . -0.7(5) ?
    N4 C7 C8 N5 . . . . 0.6(4) ?
    N6 C7 C8 N5 . . . . -179.0(3) ?
    N5 C8 C9 S1 . . . . 0.6(3) ?
    C7 C8 C9 S1 . . . . -177.6(3) ?
    C10 S1 C9 C8 . . . . -0.9(3) ?
    C8 N5 C10 S1 . . . . -0.9(4) ?
    Co1 N5 C10 S1 . . . . 175.71(17) ?
    C9 S1 C10 N5 . . . . 1.0(3) ?
    C17 N1 C11 C12 . . . . 179.2(3) ?
    Co1 N1 C11 C12 . . . . -11.0(5) ?
    C17 N1 C11 C16 . . . . 0.4(3) ?
    Co1 N1 C11 C16 . . . . 170.2(2) ?
    N1 C11 C12 C13 . . . . -179.0(3) ?
    C16 C11 C12 C13 . . . . -0.3(4) ?
    C11 C12 C13 C14 . . . . -0.9(5) ?
    C12 C13 C14 C15 . . . . 1.7(5) ?
    C13 C14 C15 C16 . . . . -1.1(5) ?
    C17 N3 C16 C11 . . . . -0.1(3) ?
    C17 N3 C16 C15 . . . . 179.9(3) ?
    N1 C11 C16 N3 . . . . -0.2(3) ?
    C12 C11 C16 N3 . . . . -179.1(3) ?
    N1 C11 C16 C15 . . . . 179.8(2) ?
    C12 C11 C16 C15 . . . . 0.9(4) ?
    C14 C15 C16 N3 . . . . 179.8(3) ?
    C14 C15 C16 C11 . . . . -0.2(4) ?
    C11 N1 C17 N3 . . . . -0.4(3) ?
    Co1 N1 C17 N3 . . . . -172.59(17) ?
    C11 N1 C17 C18 . . . . -177.6(2) ?
    Co1 N1 C17 C18 . . . . 10.2(3) ?
    C16 N3 C17 N1 . . . . 0.3(3) ?
    C16 N3 C17 C18 . . . . 177.3(3) ?
    C20 N2 C18 C19 . . . . 0.0(3) ?
    Co1 N2 C18 C19 . . . . -179.8(2) ?
    C20 N2 C18 C17 . . . . 178.4(2) ?
    Co1 N2 C18 C17 . . . . -1.4(3) ?
    N1 C17 C18 C19 . . . . 172.7(3) ?
    N3 C17 C18 C19 . . . . -4.0(5) ?
    N1 C17 C18 N2 . . . . -5.4(4) ?
    N3 C17 C18 N2 . . . . 177.9(2) ?
    N2 C18 C19 S2 . . . . 0.6(3) ?
    C17 C18 C19 S2 . . . . -177.5(2) ?
    C20 S2 C19 C18 . . . . -0.7(2) ?
    C18 N2 C20 S2 . . . . -0.6(3) ?
    Co1 N2 C20 S2 . . . . 179.15(17) ?
    C19 S2 C20 N2 . . . . 0.8(2) ?
loop_
    _geom_hbond_atom_site_label_D
    _geom_hbond_atom_site_label_H
    _geom_hbond_atom_site_label_A
    _geom_hbond_site_symmetry_A
    _geom_hbond_distance_DH
    _geom_hbond_distance_HA
    _geom_hbond_distance_DA
    _geom_hbond_angle_DHA
    N3 H3 O2 2_556 0.86 1.90 2.748(3) 169
    N6 H6 O1 . 0.86 1.86 2.704(3) 168
    O1 H1B Cl2 2_656 0.85 2.27 3.104(3) 169
    O1 H1A Cl1 3_667 0.85 2.43 3.272(3) 169
    O2 H2B Cl1 . 0.85 2.45 3.296(3) 171
    O2 H2A Cl2 . 0.85 2.21 3.052(2) 174
data_global
_journal_date_recd_electronic     2012-06-18
_journal_date_accepted     2012-07-03
_journal_name_full     'Acta Crystallographica, Section E'
_journal_year     2012
_journal_volume     68
_journal_issue      8
_journal_page_first     m1042
_journal_page_last     m1043
_journal_paper_category     QM
_journal_paper_doi     10.1107/S1600536812030371
_journal_coeditor_code     HY2563
_publ_contact_author_name     'Zhan-Wang Shi'
_publ_contact_author_address
;
Department of Chemistry and Chemical Engineering
Guangxi University for Nationalities
Nanning 530007
People's Republic of China
;
_publ_contact_author_email     '6628yxh@163.com'
_publ_contact_author_fax     '0086-771-3262396'
_publ_contact_author_phone     '0086-771-3262396'
_publ_section_title
;\
Chloridobis[2-(1,3-thiazol-4-yl-\k<i>N</i>)-1<i>H</i>-benzimidazole-\
\k<i>N</i>^3^]cobalt(II) chloride dihydrate
;
loop_
    _publ_author_name
    _publ_author_address
    'Zhan-Wang Shi'
;
Department of Chemistry and Chemical Engineering
Guangxi University for Nationalities
Nanning 530006
People's Republic of China
;
    'Yan Qin'
;
Department of Chemistry and Chemical Engineering
Guangxi University for Nationalities
Nanning 530006
People's Republic of China
;
    'Yan-Xia Lin'
;
Hybio Pharmaceutical Co. Ltd
Shenzhen 518057
People's Republic of China
;
    'Wei Wu'
;
Department of Chemistry and Chemical Engineering
Guangxi University for Nationalities
Nanning 530006
People's Republic of China
;
    'Peng Liang'
;
Department of Chemistry and Chemical Engineering
Guangxi University for Nationalities
Nanning 530006
People's Republic of China
;
