# Supplementary material for: Chloridobis[2-(1,3-thia­zol-4-yl-κN)-1H-benzimidazole-κN 3]cobalt(II) chloride dihydrate
Source: Acta Crystallogr Sect E Struct Rep Online. 2012 Jul 10;68(Pt 8):m1042–3. doi: 10.1107/S1600536812030371 (PMC3414112; doi:10.1107/S1600536812030371)
Supplement: Supplementary file 2 [file e-68-m1042-Isup2.hkl]

# 
# h,k,l, Fc-squared, Fo-squared, sigma(Fo-squared) and status flag 
# 
data_I
_shelx_title ' a in P2(1)/c' 
_shelx_refln_list_code          4 
_shelx_F_calc_maximum      362.93 
_exptl_crystal_F_000      1156.00 
_reflns_d_resolution_high  0.8409 
 
loop_ 
 _symmetry_equiv_pos_as_xyz 
 'x, y, z' 
 '-x, y+1/2, -z+1/2' 
 '-x, -y, -z' 
 'x, -y-1/2, z-1/2' 
 
_cell_length_a    14.8032 
_cell_length_b    11.7094 
_cell_length_c    14.0824 
_cell_angle_alpha  90.000 
_cell_angle_beta  101.439 
_cell_angle_gamma  90.000 
 
_shelx_F_squared_multiplier     1.000 
 
loop_ 
 _refln_index_h 
 _refln_index_k 
 _refln_index_l 
 _refln_F_squared_calc 
 _refln_F_squared_meas 
 _refln_F_squared_sigma 
 _refln_observed_status 
   1   0   0        7.94        4.86      1.21 o 
   2   0   0       41.39       98.41      6.07 o 
   3   0   0     4419.65     4398.21    131.22 o 
   4   0   0      300.70      487.79     14.00 o 
   5   0   0      446.03      404.68     12.55 o 
   6   0   0       26.93       17.01      3.64 o 
   7   0   0      437.44      274.63      9.89 o 
   8   0   0       25.68      257.57     18.22 o 
   9   0   0       20.86       25.51      7.29 o 
  10   0   0        6.84       10.93      7.29 o 
  11   0   0     1947.18     1694.88     74.11 o 
  12   0   0     3871.36     3749.39    153.09 o 
  13   0   0      336.69      392.43     27.94 o 
  14   0   0       15.22        3.64     10.93 o 
  15   0   0      343.51      374.21     29.16 o 
  16   0   0      899.09      928.23     51.03 o 
  17   0   0      785.45      775.15     47.38 o 
   1   1   0      968.10      799.15     66.99 o 
   2   1   0     1433.49     1361.11     25.77 o 
   3   1   0     2135.75     2014.51     44.33 o 
   4   1   0       41.41       49.54      2.50 o 
   5   1   0      107.50      103.88      6.16 o 
   6   1   0     6280.62     6334.15    138.13 o 
   7   1   0     3549.42     3496.68     77.62 o 
   8   1   0      745.46      660.44     17.52 o 
   9   1   0      749.98      686.40     18.23 o 
  10   1   0        1.53        1.33      4.67 o 
  11   1   0       72.73       83.53     10.33 o 
  12   1   0       75.97       69.71      8.99 o 
  13   1   0      119.86      124.45     11.57 o 
  14   1   0      146.23      138.53     12.80 o 
  15   1   0       10.80        5.47     10.33 o 
  16   1   0       28.31       33.53     10.71 o 
  17   1   0       25.34       14.63     10.71 o 
   0   2   0    37780.37    36543.59    792.51 o 
   1   2   0     5026.62     4723.81     91.00 o 
   2   2   0    17238.40    18437.78    342.42 o 
   3   2   0      674.88      635.07     11.88 o 
   4   2   0     3577.51     4069.48     76.06 o 
   5   2   0     1417.64     1427.35     27.82 o 
   6   2   0      778.82      919.10     22.58 o 
   7   2   0     4485.05     4573.81    101.26 o 
   8   2   0     1026.03     1112.69     34.70 o 
   9   2   0     1554.00     1690.46     40.03 o 
  10   2   0      788.70      817.28     21.78 o 
  11   2   0      468.50      503.04     21.48 o 
  12   2   0     2799.49     2734.85     81.62 o 
  13   2   0      329.20      304.86     16.74 o 
  14   2   0       35.58       16.14      8.99 o 
  15   2   0      279.52      244.67     16.74 o 
  16   2   0      750.98      714.17     30.93 o 
  17   2   0      711.34      648.83     30.07 o 
   1   3   0     3380.65     2877.34     49.68 o 
   2   3   0     2903.91     2574.56     57.81 o 
   3   3   0      895.25      745.89     16.10 o 
   4   3   0     1011.40     1030.33     18.82 o 
   5   3   0      317.71      245.92      6.04 o 
   6   3   0       47.19       49.37      2.67 o 
   7   3   0     6443.49     6324.00    118.46 o 
   8   3   0      916.16      813.12     21.38 o 
   9   3   0    10642.83    10193.92    222.41 o 
  10   3   0      268.69      257.28     14.54 o 
  11   3   0     1298.40     1225.86     40.80 o 
  12   3   0      247.25      250.58     23.69 o 
  13   3   0       21.08       26.12     10.33 o 
  14   3   0      233.43      220.72     15.46 o 
  15   3   0        5.88       -3.64      9.45 o 
  16   3   0       70.59       93.36     12.89 o 
   0   4   0     2594.41     2948.99     66.65 o 
   1   4   0      148.28      135.40      3.81 o 
   2   4   0     1474.60     1814.25     48.66 o 
   3   4   0      717.67      759.96     16.18 o 
   4   4   0     5750.10     6104.06    115.18 o 
   5   4   0     2961.21     2917.28     50.91 o 
   6   4   0     3179.78     3216.60     55.97 o 
   7   4   0      275.10      247.39      6.84 o 
   8   4   0      876.35      903.86     20.90 o 
   9   4   0     1396.49     1489.26     32.23 o 
  10   4   0      795.82      825.22     33.44 o 
  11   4   0      128.55      128.41     11.17 o 
  12   4   0      655.33      646.06     26.63 o 
  13   4   0        7.80       11.54      7.73 o 
  14   4   0     1369.57     1317.19     45.53 o 
  15   4   0      148.88      135.60     13.75 o 
  16   4   0      152.05      160.87     15.88 o 
   1   5   0      746.60      618.16     11.74 o 
   2   5   0      304.64      300.73      7.71 o 
   3   5   0     1434.35     1548.85     36.63 o 
   4   5   0       52.26       50.55      8.28 o 
   5   5   0     2578.98     2635.61     46.48 o 
   6   5   0      671.19      661.67     14.02 o 
   7   5   0     2118.32     2146.42     38.75 o 
   8   5   0      677.28      642.36     16.35 o 
   9   5   0     3524.57     3304.60     66.66 o 
  10   5   0      365.37      379.80     12.32 o 
  11   5   0     1376.39     1371.89     31.43 o 
  12   5   0      506.29      517.36     22.67 o 
  13   5   0       13.56       -0.98      7.46 o 
  14   5   0      423.00      415.50     20.04 o 
  15   5   0       87.42       67.77     10.33 o 
  16   5   0        2.15       -4.01      8.38 o 
   0   6   0      122.93       75.96      5.39 o 
   1   6   0       39.43       53.10      3.33 o 
   2   6   0     1721.87     2011.53     36.81 o 
   3   6   0      601.04      662.14     15.30 o 
   4   6   0     1285.05     1249.49     31.95 o 
   5   6   0      142.92      116.71      5.55 o 
   6   6   0      488.31      490.37     11.65 o 
   7   6   0     1819.36     1769.07     37.75 o 
   8   6   0     1059.15     1035.15     24.11 o 
   9   6   0      570.17      587.79     16.48 o 
  10   6   0     1009.48     1013.03     24.50 o 
  11   6   0      225.26      221.13     10.24 o 
  12   6   0      348.40      383.14     16.59 o 
  13   6   0       31.77       26.32      8.42 o 
  14   6   0     1046.56     1125.39     34.10 o 
  15   6   0        0.48        1.18      8.26 o 
   1   7   0      118.51      162.77      5.66 o 
   2   7   0      388.25      332.16      9.36 o 
   3   7   0     3399.84     3286.44     64.54 o 
   4   7   0      544.38      490.06     15.40 o 
   5   7   0     6784.33     6870.28    130.97 o 
   6   7   0      493.77      482.97     12.10 o 
   7   7   0     3492.67     3507.39     70.49 o 
   8   7   0     2576.56     2578.49     53.67 o 
   9   7   0       63.17       72.96      7.38 o 
  10   7   0       90.55      112.67      8.00 o 
  11   7   0      131.01      105.28      8.12 o 
  12   7   0       39.39       50.23      8.75 o 
  13   7   0      236.32      221.67     16.77 o 
  14   7   0      129.87      119.15     11.59 o 
   0   8   0     1977.18     1956.81     60.88 o 
   1   8   0      143.95      150.12      6.88 o 
   2   8   0        6.16        4.28      4.32 o 
   3   8   0      103.69      109.07      6.47 o 
   4   8   0      117.25      114.98      6.84 o 
   5   8   0     1191.24     1107.11     45.95 o 
   6   8   0      118.27      117.36      6.29 o 
   7   8   0      632.89      681.75     18.21 o 
   8   8   0     2366.50     2348.92     49.74 o 
   9   8   0        2.96       16.75      6.03 o 
  10   8   0      381.73      351.71     18.76 o 
  11   8   0      685.24      679.59     23.20 o 
  12   8   0       82.12       86.71      8.85 o 
  13   8   0       41.45       54.65     13.45 o 
  14   8   0      146.50      164.73     17.02 o 
   1   9   0      204.07      230.46      8.69 o 
   2   9   0     1121.89     1087.11     23.29 o 
   3   9   0     1608.52     1596.55     34.70 o 
   4   9   0       12.10       16.48      5.25 o 
   5   9   0     4318.19     4567.27    124.91 o 
   6   9   0        9.86        7.06      5.18 o 
   7   9   0      652.37      661.49     18.37 o 
   8   9   0        3.22        3.68      5.55 o 
   9   9   0      417.17      397.19     14.27 o 
  10   9   0       12.83       -0.29      6.16 o 
  11   9   0      106.46       87.87      8.65 o 
  12   9   0      252.48      232.76     19.11 o 
  13   9   0      177.74      165.38     17.18 o 
   0  10   0      381.02      375.71     20.14 o 
   1  10   0      208.96      221.74     11.21 o 
   2  10   0       29.45       29.84      7.13 o 
   3  10   0      443.51      474.68     17.89 o 
   4  10   0       73.70       87.45      9.24 o 
   5  10   0      360.08      349.23     15.12 o 
   6  10   0       74.03       86.14     11.57 o 
   7  10   0        0.01        1.89      7.59 o 
   8  10   0      433.98      504.68     23.61 o 
   9  10   0       28.32       11.99      9.85 o 
  10  10   0      106.27       97.26     13.36 o 
  11  10   0      145.97      174.85     15.88 o 
  12  10   0       93.07      127.14     14.53 o 
   1  11   0     1898.40     2184.43     68.39 o 
   2  11   0        9.79        2.41      7.95 o 
   3  11   0     1360.72     1390.69     39.91 o 
   4  11   0      467.75      477.92     19.11 o 
   5  11   0      270.81      262.67     14.18 o 
   6  11   0        5.42       -3.76      9.33 o 
   7  11   0      703.13      714.18     30.89 o 
   8  11   0      135.70      178.74     16.32 o 
   9  11   0        3.35       -1.01      9.89 o 
  10  11   0      232.21      278.45     18.84 o 
   0  12   0       25.16       18.10     13.36 o 
   1  12   0        3.59       -0.26      7.34 o 
   2  12   0        0.94      -11.13      7.42 o 
   3  12   0       33.76       48.50      9.95 o 
   4  12   0      106.02       90.98     11.19 o 
   5  12   0      298.21      317.74     21.26 o 
   6  12   0       26.18       14.30     10.78 o 
   7  12   0       94.72       92.91     14.53 o 
   8  12   0        4.69        2.90     11.07 o 
   1  13   0      665.67      729.70     26.88 o 
   2  13   0       60.73       52.00     15.24 o 
   3  13   0      257.60      268.82     16.89 o 
   4  13   0       63.09       75.37     11.66 o 
   5  13   0       80.72       51.14     14.00 o 
   6  13   0        4.04       -2.39     11.94 o 
 -17   1   1      340.27      346.74     21.04 o 
 -16   1   1      939.65      945.51     36.94 o 
 -15   1   1      182.48      202.18     15.02 o 
 -14   1   1      818.50      782.51     30.49 o 
 -13   1   1     3186.79     2993.12     88.49 o 
 -12   1   1        5.54       -2.92      6.40 o 
 -11   1   1     4746.73     4732.20    134.02 o 
 -10   1   1     3398.23     3228.94    214.44 o 
  -9   1   1     1925.75     1918.24     44.88 o 
  -8   1   1     9057.59     9168.27    175.19 o 
  -7   1   1        4.64       13.02      4.11 o 
  -6   1   1      543.25      570.75     12.16 o 
  -5   1   1     3347.69     3725.25     69.83 o 
  -4   1   1     7604.45     8295.75    153.40 o 
  -3   1   1    11206.15     9834.39    181.17 o 
  -2   1   1     1635.35     1999.80     42.96 o 
  -1   1   1    29971.09    29057.48    494.08 o 
   0   1   1      822.86      990.73     22.38 o 
   1   1   1     4843.21     5716.70    128.37 o 
   2   1   1     8894.91     8985.58    189.33 o 
   3   1   1     4897.55     5559.40    103.21 o 
   4   1   1     4706.14     4642.18    101.26 o 
   5   1   1    11823.45    12390.30    267.50 o 
   6   1   1     6285.39     5602.70    122.72 o 
   7   1   1    17926.57    18266.91    394.22 o 
   8   1   1     1375.09     1320.67     31.56 o 
   9   1   1       10.76       17.28      3.54 o 
  10   1   1        0.22        6.07      5.15 o 
  11   1   1     3337.80     3320.28     96.59 o 
  12   1   1       22.95       16.87      7.26 o 
  13   1   1     1647.20     1545.23     50.69 o 
  14   1   1      569.03      567.99     30.37 o 
  15   1   1     1333.79     1294.15     65.00 o 
  16   1   1       85.13      100.86     13.75 o 
 -17   2   1      111.06      129.61     14.53 o 
 -16   2   1        0.12       -6.68      8.59 o 
 -15   2   1       53.37       60.54     10.71 o 
 -14   2   1       58.56       49.65      9.85 o 
 -13   2   1       23.60       23.15      8.13 o 
 -12   2   1      102.39       97.45     10.31 o 
 -11   2   1       26.61       34.57      7.26 o 
 -10   2   1      987.58      944.97     36.30 o 
  -9   2   1       28.13       31.75      4.27 o 
  -8   2   1      455.56      478.10     11.06 o 
  -7   2   1     2482.22     2510.31     48.41 o 
  -6   2   1      307.74      327.31      8.00 o 
  -5   2   1     2095.12     1970.25     38.00 o 
  -4   2   1     4312.08     4211.91     78.97 o 
  -3   2   1    12167.04    11827.72    249.10 o 
  -2   2   1    15315.20    15269.20    544.80 o 
  -1   2   1      562.91      561.83     11.62 o 
   0   2   1      456.06      557.40     10.62 o 
   1   2   1    17045.93    17275.10    325.93 o 
   2   2   1     1679.34     1426.63     27.54 o 
   3   2   1      475.20      451.78      9.95 o 
   4   2   1     7821.95     7797.33    144.57 o 
   5   2   1       77.49       64.60      3.70 o 
   6   2   1        0.80        1.70      2.50 o 
   7   2   1      432.88      440.86     12.68 o 
   8   2   1     1033.79      936.74     24.63 o 
   9   2   1      203.48      187.46      8.04 o 
  10   2   1        1.64       -2.71      5.53 o 
  11   2   1      218.71      207.59     13.30 o 
  12   2   1        4.16        3.40      6.40 o 
  13   2   1       49.76       41.14     15.79 o 
  14   2   1      173.88      176.62     14.16 o 
  15   2   1     1370.82     1352.42     47.23 o 
  16   2   1      201.87      214.17     17.18 o 
 -17   3   1      128.17      110.58     13.75 o 
 -16   3   1      377.94      329.01     32.20 o 
 -15   3   1        5.57        0.36      8.50 o 
 -14   3   1      231.63      207.15     14.60 o 
 -13   3   1      235.63      219.30     14.60 o 
 -12   3   1     2662.22     2537.17     89.30 o 
 -11   3   1     4770.97     4320.83    166.45 o 
 -10   3   1     4805.41     4787.13    107.10 o 
  -9   3   1     2858.77     2782.92     63.90 o 
  -8   3   1       38.04       48.57      6.87 o 
  -7   3   1      351.73      391.83      9.86 o 
  -6   3   1     1499.47     1707.60     33.73 o 
  -5   3   1      325.42      457.49     10.57 o 
  -4   3   1       78.60      105.29      4.07 o 
  -3   3   1     1991.52     1611.28     35.94 o 
  -2   3   1     7230.27     7272.26    159.67 o 
  -1   3   1     3086.04     3539.07     67.19 o 
   0   3   1     5184.02     4597.83     91.04 o 
   1   3   1    74789.93    69553.39   1157.96 o 
   2   3   1    14952.14    14446.18    416.25 o 
   3   3   1    10908.80    11440.46    213.28 o 
   4   3   1     1103.76     1040.75     21.13 o 
   5   3   1     5803.15     6166.36    104.61 o 
   6   3   1      219.55      276.96      7.46 o 
   7   3   1     1245.32     1319.99     31.87 o 
   8   3   1      155.83      172.98      7.86 o 
   9   3   1     1348.48     1330.52     32.98 o 
  10   3   1      149.04      152.65      8.22 o 
  11   3   1     1066.41     1045.83     36.05 o 
  12   3   1      795.73      764.83     29.21 o 
  13   3   1      956.29      944.73     42.52 o 
  14   3   1       57.29       56.13     10.31 o 
  15   3   1      440.42      451.93     23.61 o 
  16   3   1       77.44       83.85     12.89 o 
 -16   4   1        4.32       -6.71      9.85 o 
 -15   4   1      267.01      237.98     16.74 o 
 -14   4   1      297.45      307.40     18.46 o 
 -13   4   1      100.35       90.55     11.17 o 
 -12   4   1       14.33       17.14      9.11 o 
 -11   4   1       49.74       45.99      6.24 o 
 -10   4   1     1219.27     1210.39     31.16 o 
  -9   4   1        9.94       13.83      4.19 o 
  -8   4   1      751.28      719.92     17.37 o 
  -7   4   1     3490.60     3338.54     58.15 o 
  -6   4   1    12243.11    12359.08    208.05 o 
  -5   4   1     1228.11     1320.72     24.27 o 
  -4   4   1    14117.54    13350.68    405.09 o 
  -3   4   1     5574.95     5001.55    179.09 o 
  -2   4   1    12738.77    12583.12    212.65 o 
  -1   4   1     1134.04     1108.31     20.67 o 
   0   4   1     2284.18     2416.50     38.64 o 
   1   4   1     6937.01     6738.09    104.91 o 
   2   4   1     4365.81     4109.17     91.63 o 
   3   4   1     1391.93     1390.16     28.00 o 
   4   4   1     2675.20     2732.81     52.96 o 
   5   4   1     6170.54     5817.81    110.16 o 
   6   4   1     1384.95     1600.24     29.06 o 
   7   4   1        5.44        5.69      3.09 o 
   8   4   1      530.40      511.71     13.82 o 
   9   4   1       25.84       21.75      4.81 o 
  10   4   1     1977.00     2027.81     48.69 o 
  11   4   1       10.02       12.76      7.73 o 
  12   4   1      128.14      110.67     11.57 o 
  13   4   1     1461.23     1514.69     50.67 o 
  14   4   1        4.90        9.72      9.45 o 
  15   4   1      444.64      490.28     24.91 o 
  16   4   1       77.68       67.05     12.80 o 
 -16   5   1      228.54      247.87     21.26 o 
 -15   5   1      134.12      118.30     11.81 o 
 -14   5   1       33.10       22.45      8.04 o 
 -13   5   1       84.86       84.12      9.52 o 
 -12   5   1      614.03      617.31     21.48 o 
 -11   5   1        5.34        4.60      4.49 o 
 -10   5   1     1195.22     1178.59     27.07 o 
  -9   5   1     1791.75     1813.18     38.61 o 
  -8   5   1      266.55      260.95      9.01 o 
  -7   5   1      451.90      477.67     11.01 o 
  -6   5   1      636.74      615.80     13.07 o 
  -5   5   1      432.16      404.12     10.44 o 
  -4   5   1     3983.80     4028.28     96.88 o 
  -3   5   1     7091.99     7163.02    135.19 o 
  -2   5   1      996.26     1007.08     19.58 o 
  -1   5   1     9409.47     9473.76    161.12 o 
   0   5   1      614.77      672.46     25.90 o 
   1   5   1    14311.85    14400.74    281.13 o 
   2   5   1     1695.16     1799.66     35.92 o 
   3   5   1      370.05      448.63     13.05 o 
   4   5   1      404.07      382.12      9.81 o 
   5   5   1        8.38       23.79      3.06 o 
   6   5   1     9973.75    10018.96    169.55 o 
   7   5   1      411.58      462.29     12.69 o 
   8   5   1      175.05      180.06      7.76 o 
   9   5   1     2270.57     2288.30     47.67 o 
  10   5   1      460.00      482.82     14.76 o 
  11   5   1       21.33       26.45      7.10 o 
  12   5   1      101.03      110.09      9.98 o 
  13   5   1      560.92      539.37     20.75 o 
  14   5   1       13.81        6.29      8.04 o 
  15   5   1      294.20      278.36     16.23 o 
 -15   6   1       52.72       38.10     11.54 o 
 -14   6   1        0.60       -4.35      7.46 o 
 -13   6   1      213.17      168.16     13.92 o 
 -12   6   1       24.03       22.97      7.23 o 
 -11   6   1      279.80      271.62     10.85 o 
 -10   6   1        0.97        0.27      4.80 o 
  -9   6   1      154.28      152.63      7.73 o 
  -8   6   1     1263.33     1215.13     27.44 o 
  -7   6   1      198.71      200.05      8.30 o 
  -6   6   1     3220.75     3172.87    110.51 o 
  -5   6   1     2051.02     2064.49     41.64 o 
  -4   6   1     4244.79     4176.43     94.67 o 
  -3   6   1        2.61        1.89      3.11 o 
  -2   6   1     6158.28     6201.27    107.38 o 
  -1   6   1     4009.78     4193.52     73.50 o 
   0   6   1     1296.12     1536.54     26.26 o 
   1   6   1      860.36      853.57     15.79 o 
   2   6   1       38.00      101.42      9.99 o 
   3   6   1        2.45       11.15      3.33 o 
   4   6   1       46.39       73.87      4.56 o 
   5   6   1      255.29      211.66      7.50 o 
   6   6   1      696.09      753.73     17.55 o 
   7   6   1      957.10      904.84     21.49 o 
   8   6   1      997.80     1009.30     23.93 o 
   9   6   1      245.83      245.93     12.45 o 
  10   6   1     3418.03     3451.39     70.58 o 
  11   6   1       88.41       87.41      7.32 o 
  12   6   1      347.27      362.02     16.43 o 
  13   6   1      213.85      213.31     13.71 o 
  14   6   1       58.85       49.89     11.76 o 
  15   6   1      273.54      275.75     16.62 o 
 -15   7   1       44.70       60.70     11.57 o 
 -14   7   1        3.98        7.82     14.58 o 
 -13   7   1       10.90        9.14      7.65 o 
 -12   7   1     1501.99     1513.78     35.00 o 
 -11   7   1      165.54      166.89      8.92 o 
 -10   7   1       15.74       26.05      5.71 o 
  -9   7   1      371.74      379.36     12.88 o 
  -8   7   1       16.65       24.16      6.18 o 
  -7   7   1     1493.80     1477.91     28.40 o 
  -6   7   1        1.35        3.01      3.34 o 
  -5   7   1     1073.39     1094.52     21.80 o 
  -4   7   1       17.21       30.01      4.80 o 
  -3   7   1     4967.40     5068.07     88.75 o 
  -2   7   1      291.93      284.86      9.05 o 
  -1   7   1     3324.28     3264.73     58.62 o 
   0   7   1      228.60      252.22      7.24 o 
   1   7   1      109.31      136.22      5.25 o 
   2   7   1      148.52      162.49      6.64 o 
   3   7   1       44.33       70.68      5.09 o 
   4   7   1      687.49      685.90     19.37 o 
   5   7   1       74.21      109.27      7.89 o 
   6   7   1     1045.74      983.77     22.24 o 
   7   7   1        0.95       -1.18      4.38 o 
   8   7   1      540.14      525.71     15.41 o 
   9   7   1     1661.90     1696.80     37.55 o 
  10   7   1      652.27      678.39     19.10 o 
  11   7   1       92.74      105.47      8.34 o 
  12   7   1      284.32      330.12     16.33 o 
  13   7   1       79.18       59.11      9.77 o 
  14   7   1       61.18       52.63     10.48 o 
 -14   8   1       16.98       17.69     10.71 o 
 -13   8   1      975.33      944.22     36.08 o 
 -12   8   1      224.17      236.11     11.66 o 
 -11   8   1      594.18      650.70     19.29 o 
 -10   8   1      208.07      203.57     10.14 o 
  -9   8   1     1581.70     1571.23     36.65 o 
  -8   8   1     1007.11      952.46     23.68 o 
  -7   8   1       21.82       23.79      7.37 o 
  -6   8   1     1423.09     1447.54     28.29 o 
  -5   8   1      734.53      745.88     21.97 o 
  -4   8   1      237.93      280.02      9.95 o 
  -3   8   1     1812.96     1822.84     35.04 o 
  -2   8   1     1431.41     1467.52     28.97 o 
  -1   8   1      226.11      249.73     10.63 o 
   0   8   1     2805.21     2955.78     49.00 o 
   1   8   1      337.73      312.89      8.76 o 
   2   8   1       42.86       56.80      4.96 o 
   3   8   1      108.80       98.53      6.13 o 
   4   8   1      799.86      786.75     63.64 o 
   5   8   1       14.64       24.76      6.14 o 
   6   8   1     1106.35     1130.69     25.87 o 
   7   8   1      313.86      311.06     11.49 o 
   8   8   1     3456.60     3513.51     71.55 o 
   9   8   1        7.48        7.83      5.75 o 
  10   8   1     1073.64     1110.43     27.42 o 
  11   8   1      358.25      406.87     17.54 o 
  12   8   1      877.95      884.89     28.69 o 
  13   8   1      125.97      122.06     11.88 o 
 -13   9   1        0.76       -0.61     11.17 o 
 -12   9   1       20.43       10.22      8.16 o 
 -11   9   1      569.02      613.97     19.11 o 
 -10   9   1        7.38        8.04      6.66 o 
  -9   9   1       67.42       58.22      7.25 o 
  -8   9   1      320.91      316.59     14.25 o 
  -7   9   1      618.62      585.89     17.16 o 
  -6   9   1       83.34       89.04      6.23 o 
  -5   9   1      315.15      322.12     12.28 o 
  -4   9   1      161.87      171.05      8.87 o 
  -3   9   1      871.43      920.59     20.66 o 
  -2   9   1      422.71      465.35     13.18 o 
  -1   9   1      139.87      153.38      7.51 o 
   0   9   1      671.12      663.09     14.63 o 
   1   9   1        0.03        2.50      5.28 o 
   2   9   1      172.46      164.96      9.98 o 
   3   9   1       11.01       16.49      5.98 o 
   4   9   1      918.27      905.90     27.03 o 
   5   9   1      151.74      127.69     22.31 o 
   6   9   1      129.12      122.44     19.44 o 
   7   9   1       70.67       56.30      8.04 o 
   8   9   1        2.77        6.50      6.94 o 
   9   9   1       15.69        3.40      6.94 o 
  10   9   1        7.73       -4.86      7.01 o 
  11   9   1      164.38      155.82     12.50 o 
  12   9   1       13.48       12.50      8.75 o 
 -12  10   1      109.55      110.56     19.44 o 
 -11  10   1      183.13      194.39     21.87 o 
 -10  10   1      311.11      316.96     19.32 o 
  -9  10   1      497.92      510.24     20.03 o 
  -8  10   1      211.56      215.35     12.38 o 
  -7  10   1      332.65      333.89     15.19 o 
  -6  10   1       67.57       59.46     15.80 o 
  -5  10   1     2723.06     2755.84     57.12 o 
  -4  10   1     1695.47     1702.58     40.86 o 
  -3  10   1       90.24       86.27      7.75 o 
  -2  10   1      116.39      109.61      7.69 o 
  -1  10   1        4.97       -6.49      7.00 o 
   0  10   1      168.95      152.95      8.26 o 
   1  10   1        0.33       -7.08      5.54 o 
   2  10   1     1061.59     1072.30     30.24 o 
   3  10   1       13.56        8.39      6.83 o 
   4  10   1     1141.19     1101.61     35.14 o 
   5  10   1      176.96      176.02     14.16 o 
   6  10   1     1278.00     1288.11     68.04 o 
   7  10   1      143.72      148.67     11.22 o 
   8  10   1     1054.11     1059.32     31.08 o 
   9  10   1       21.46       13.47      8.33 o 
  10  10   1      447.36      483.45     20.05 o 
  11  10   1      244.69      251.73     15.40 o 
 -10  11   1        1.38       -6.07     13.36 o 
  -9  11   1      281.91      340.85     20.62 o 
  -8  11   1      243.38      272.79     18.46 o 
  -7  11   1       58.71       48.66     13.97 o 
  -6  11   1      148.87      173.08     15.02 o 
  -5  11   1      122.36      127.14     11.10 o 
  -4  11   1      157.61      178.68     12.47 o 
  -3  11   1       56.46       53.44      9.22 o 
  -2  11   1      442.54      553.73     27.97 o 
  -1  11   1      122.70      124.84      9.98 o 
   0  11   1      212.33      218.88     11.91 o 
   1  11   1      226.76      265.43     20.20 o 
   2  11   1       93.45      102.86     10.23 o 
   3  11   1      215.60      206.62     12.68 o 
   4  11   1       62.26       76.04      9.46 o 
   5  11   1       26.88       17.87      7.46 o 
   6  11   1       62.40       75.72     17.01 o 
   7  11   1       33.25       38.60     10.78 o 
   8  11   1       51.15       65.42     13.36 o 
   9  11   1       78.27       81.77     13.30 o 
  10  11   1       56.75       32.46     15.19 o 
  -8  12   1      139.99      134.45     15.39 o 
  -7  12   1      421.97      436.83     24.47 o 
  -6  12   1      188.25      196.36     17.12 o 
  -5  12   1       90.13       62.98      9.82 o 
  -4  12   1      589.03      614.22     23.35 o 
  -3  12   1      300.76      330.25     17.09 o 
  -2  12   1       54.56       71.94      9.13 o 
  -1  12   1        0.34      -10.60      7.07 o 
   0  12   1       84.98       75.29     10.34 o 
   1  12   1      102.75      109.09     11.38 o 
   2  12   1      813.40      821.56     27.94 o 
   3  12   1      119.10      102.95     12.52 o 
   4  12   1      739.31      683.48     29.05 o 
   5  12   1      292.09      322.71     21.43 o 
   6  12   1      701.90      696.90     61.36 o 
   7  12   1       35.01       44.15     12.76 o 
   8  12   1      197.05      185.99     17.12 o 
  -6  13   1        1.62       -9.46     11.22 o 
  -5  13   1        0.14      -11.54     11.22 o 
  -4  13   1        3.60       -6.72      9.32 o 
  -3  13   1       77.74       83.97     11.96 o 
  -2  13   1       22.10       14.94      9.25 o 
  -1  13   1       11.91        2.82      8.44 o 
   0  13   1      104.11      139.94     12.37 o 
   1  13   1       79.35       97.24     14.88 o 
   2  13   1        5.59        2.19      8.98 o 
   3  13   1      364.39      411.89     19.92 o 
   4  13   1        1.97       -1.30      8.16 o 
   5  13   1        7.44       -0.92     14.58 o 
 -17   0   2      105.01       82.62     19.44 o 
 -16   0   2       80.43       64.39     15.79 o 
 -15   0   2      821.04      658.51     40.09 o 
 -14   0   2     1165.33     1117.77     55.89 o 
 -13   0   2      445.49      487.20     31.59 o 
 -12   0   2      384.30      360.85     24.30 o 
 -11   0   2     2113.22     1968.25     85.05 o 
 -10   0   2     3775.30     3388.54    137.29 o 
  -9   0   2    10153.77    10991.78    288.87 o 
  -8   0   2     5282.11     5026.82    134.10 o 
  -7   0   2       53.15       41.18      3.79 o 
  -6   0   2      535.93      618.81     19.20 o 
  -5   0   2      863.40      585.45     17.98 o 
  -4   0   2     1624.51     1398.40     38.55 o 
  -3   0   2    47247.43    44476.71   1155.29 o 
  -2   0   2    11883.88    12557.43    327.61 o 
  -1   0   2    18579.92    18703.51    577.72 o 
   0   0   2    25154.88    26110.86    929.45 o 
   2   0   2    20994.65    21480.63    764.21 o 
   3   0   2    23722.64    23548.50    896.65 o 
   4   0   2     9237.26     9922.70    258.94 o 
   5   0   2    11024.85    11434.29    299.21 o 
   6   0   2    15551.69    16396.97    427.38 o 
   7   0   2        0.96        1.21      3.64 o 
   8   0   2     1152.53     1064.72     30.93 o 
   9   0   2      443.81      408.23     24.30 o 
  10   0   2       23.78       17.01      8.50 o 
  11   0   2     1044.23      918.52     46.17 o 
  12   0   2      110.77      102.06     14.58 o 
  13   0   2      569.71      584.40     36.45 o 
  14   0   2     1425.72     1342.54     65.61 o 
  15   0   2      149.71      151.87     19.44 o 
  16   0   2     1023.35     1003.56     54.67 o 
 -17   1   2       74.13       66.88     12.26 o 
 -16   1   2       14.21       12.55      8.99 o 
 -15   1   2       17.99       14.58      8.13 o 
 -14   1   2       42.52       41.53      8.99 o 
 -13   1   2       42.86       33.45      8.13 o 
 -12   1   2       91.09       87.59      9.45 o 
 -11   1   2       16.45       14.58      6.01 o 
 -10   1   2      259.38      260.52     13.91 o 
  -9   1   2      444.82      453.95     11.14 o 
  -8   1   2      260.83      233.72      8.24 o 
  -7   1   2      970.53      906.41     19.01 o 
  -6   1   2      689.98      656.11     14.19 o 
  -5   1   2      199.62      200.28      5.55 o 
  -4   1   2    18685.08    18524.64    340.96 o 
  -3   1   2     8098.31     8133.02    172.06 o 
  -2   1   2     2805.96     2736.98     42.88 o 
  -1   1   2     3043.95     3047.65     51.60 o 
   0   1   2      288.93      277.41      6.07 o 
   1   1   2     7373.67     6933.92    151.51 o 
   2   1   2     9847.69     9713.15    204.53 o 
   3   1   2     1815.22     1736.70     37.79 o 
   4   1   2     5283.24     5261.96     98.04 o 
   5   1   2       48.64       39.89      2.75 o 
   6   1   2      718.37      643.22     16.62 o 
   7   1   2      248.79      232.32      7.95 o 
   8   1   2        0.49        4.29      2.63 o 
   9   1   2      493.75      415.17     18.04 o 
  10   1   2       21.98       13.36      6.01 o 
  11   1   2      683.14      657.93     26.19 o 
  12   1   2       65.94       62.45      8.99 o 
  13   1   2       80.72       65.29     10.20 o 
  14   1   2        6.25       -1.34      8.13 o 
  15   1   2       57.50       38.88     11.17 o 
  16   1   2       57.47       37.37     10.71 o 
 -17   2   2      297.81      217.10     17.12 o 
 -16   2   2      142.97      151.96     14.53 o 
 -15   2   2      621.89      590.62     26.19 o 
 -14   2   2      411.29      400.76     20.18 o 
 -13   2   2     2139.48     2199.45     67.87 o 
 -12   2   2      924.05      875.40     31.79 o 
 -11   2   2     2059.38     2099.28     63.57 o 
 -10   2   2     4716.41     4666.20    104.50 o 
  -9   2   2     1102.61     1203.36     30.04 o 
  -8   2   2     3360.78     3332.44     63.87 o 
  -7   2   2      471.43      608.11     13.67 o 
  -6   2   2       16.14       15.17      2.31 o 
  -5   2   2      492.96      349.92      8.61 o 
  -4   2   2     3809.65     4066.73    112.20 o 
  -3   2   2     3064.07     3288.85     63.52 o 
  -2   2   2      247.45      392.21      7.16 o 
  -1   2   2     2405.51     2873.85     45.11 o 
   0   2   2    11625.11    12309.62    228.60 o 
   1   2   2    15146.40    15615.74    295.01 o 
   2   2   2     2218.12     2694.16     51.31 o 
   3   2   2     9187.84     9552.88    201.72 o 
   4   2   2      782.79      904.16     28.30 o 
   5   2   2     5688.97     5945.59    111.06 o 
   6   2   2     4493.69     4838.43    106.61 o 
   7   2   2     1959.79     2200.48     50.31 o 
   8   2   2     2973.60     3093.89     70.16 o 
   9   2   2       22.60       25.16      4.09 o 
  10   2   2     2445.47     2520.01     75.17 o 
  11   2   2     1191.10     1144.41     39.08 o 
  12   2   2       73.02       75.38     13.36 o 
  13   2   2      131.78      130.51     12.43 o 
  14   2   2      948.19      936.20     35.19 o 
  15   2   2       82.27       85.50     12.76 o 
  16   2   2      740.19      675.07     51.03 o 
 -17   3   2      194.09      217.11     23.69 o 
 -16   3   2      288.00      291.59     42.52 o 
 -15   3   2        0.26       -6.97      8.13 o 
 -14   3   2        5.44       -2.02      7.59 o 
 -13   3   2      209.40      200.91     14.16 o 
 -12   3   2     2055.62     1989.03     61.42 o 
 -11   3   2      182.89      224.80     12.04 o 
 -10   3   2     1299.63     1285.52     48.09 o 
  -9   3   2       66.35       61.22      6.98 o 
  -8   3   2      100.24      110.75      4.74 o 
  -7   3   2      179.52      166.47      5.76 o 
  -6   3   2     1796.27     1621.83     29.24 o 
  -5   3   2       16.83        5.53      2.74 o 
  -4   3   2     4220.89     4022.91     88.77 o 
  -3   3   2      201.76      137.84      4.07 o 
  -2   3   2      298.07      282.12      6.14 o 
  -1   3   2    35328.14    33256.11    616.41 o 
   0   3   2     5618.43     5768.37     97.46 o 
   1   3   2    11118.32    10747.91    180.25 o 
   2   3   2    14860.00    13984.97    260.40 o 
   3   3   2      648.34      587.21     12.86 o 
   4   3   2     2610.51     2607.75     50.08 o 
   5   3   2      534.53      601.86     13.85 o 
   6   3   2     1768.42     1730.53     35.28 o 
   7   3   2     2098.36     2015.87     53.61 o 
   8   3   2     2020.93     1950.95     45.87 o 
   9   3   2     2599.00     2505.22     98.52 o 
  10   3   2       78.94       91.00      9.33 o 
  11   3   2     2983.32     3093.30     91.47 o 
  12   3   2     1090.52     1073.03     37.77 o 
  13   3   2       35.29       24.96      9.33 o 
  14   3   2        5.28        5.37      8.13 o 
  15   3   2       73.24       44.82     13.36 o 
  16   3   2        1.63        0.58      9.85 o 
 -16   4   2       24.07       23.69     13.97 o 
 -15   4   2      360.94      346.00     20.57 o 
 -14   4   2       21.77       19.44      8.59 o 
 -13   4   2      277.85      338.54     23.08 o 
 -12   4   2      185.66      163.56     12.43 o 
 -11   4   2     2193.25     2118.15     50.80 o 
 -10   4   2        3.63        4.85      3.46 o 
  -9   4   2     1941.27     1883.68     45.25 o 
  -8   4   2     1300.62     1342.36     28.23 o 
  -7   4   2     1924.93     1850.20     33.34 o 
  -6   4   2      839.64      781.88     20.83 o 
  -5   4   2     1109.17     1265.22     26.21 o 
  -4   4   2     1477.01     1356.57     54.35 o 
  -3   4   2     3546.39     3951.73     62.56 o 
  -2   4   2        2.40       18.05      2.93 o 
  -1   4   2       45.04       30.72      8.05 o 
   0   4   2    12006.50    12931.49    199.70 o 
   1   4   2    10522.91    10313.52    173.31 o 
   2   4   2     1825.40     2055.06     46.87 o 
   3   4   2     1918.73     1920.74     37.68 o 
   4   4   2     2536.18     2526.16     49.04 o 
   5   4   2      731.18      839.57     18.12 o 
   6   4   2     1910.84     2022.10     36.34 o 
   7   4   2      784.11      679.60     16.73 o 
   8   4   2     2216.41     2318.15     47.82 o 
   9   4   2        5.11        2.07      4.41 o 
  10   4   2      477.77      495.05     23.90 o 
  11   4   2       31.98       18.83      7.73 o 
  12   4   2     1287.72     1214.01     53.46 o 
  13   4   2      161.29      196.55     14.87 o 
  14   4   2      854.02      840.36     33.86 o 
  15   4   2        3.49        4.09      9.33 o 
 -16   5   2       94.55       85.42     12.89 o 
 -15   5   2       13.81       -2.67      8.46 o 
 -14   5   2       26.12       16.03      8.99 o 
 -13   5   2      911.56      843.30     40.07 o 
 -12   5   2      445.30      405.75     31.51 o 
 -11   5   2       67.95       76.26     11.57 o 
 -10   5   2     2200.36     2204.88     52.71 o 
  -9   5   2     1624.54     1624.34     39.89 o 
  -8   5   2     1556.76     1499.33     36.86 o 
  -7   5   2      731.42      762.30     35.20 o 
  -6   5   2     7997.40     7096.35    256.81 o 
  -5   5   2       14.83       28.74      2.80 o 
  -4   5   2      890.26      869.12     22.18 o 
  -3   5   2       21.51       35.42      4.50 o 
  -2   5   2      141.93      129.86     16.27 o 
  -1   5   2     7524.50     7123.63    121.60 o 
   0   5   2        4.83       20.50      2.17 o 
   1   5   2      647.18      710.36     14.31 o 
   2   5   2      254.45      349.13      9.65 o 
   3   5   2       38.08       42.69      3.33 o 
   4   5   2     3290.76     3081.97     59.79 o 
   5   5   2     5488.36     5703.59    108.36 o 
   6   5   2      439.09      390.45     10.61 o 
   7   5   2      393.46      433.20     12.47 o 
   8   5   2      565.71      543.24     14.73 o 
   9   5   2     1916.29     1939.43     41.44 o 
  10   5   2     1591.49     1544.78     34.31 o 
  11   5   2     1988.05     1964.14     50.70 o 
  12   5   2       65.69       71.60      9.10 o 
  13   5   2      150.22      128.98     11.76 o 
  14   5   2       16.01        3.68      8.57 o 
  15   5   2      193.79      171.99     13.89 o 
 -15   6   2       33.79       23.69     10.31 o 
 -14   6   2      275.03      293.45     18.90 o 
 -13   6   2       36.56       28.64      8.99 o 
 -12   6   2       31.50       20.65      5.86 o 
 -11   6   2     1826.59     1864.67     46.44 o 
 -10   6   2       25.00       14.95      5.09 o 
  -9   6   2     1672.44     1581.35     43.69 o 
  -8   6   2       29.57       21.49      7.12 o 
  -7   6   2     3042.33     2849.68     63.94 o 
  -6   6   2     1253.31     1173.78     25.14 o 
  -5   6   2     4290.69     4083.08    174.44 o 
  -4   6   2       25.26       32.69      5.72 o 
  -3   6   2      110.02       92.68      5.07 o 
  -2   6   2      301.45      262.15      8.96 o 
  -1   6   2      159.92      126.31      5.51 o 
   0   6   2      110.37      162.79      7.88 o 
   1   6   2      770.61      803.23     16.25 o 
   2   6   2     3795.54     3970.13     76.48 o 
   3   6   2        0.41       43.74      8.50 o 
   4   6   2     5842.35     5576.79    106.44 o 
   5   6   2       26.48       14.77      3.24 o 
   6   6   2     1534.09     1552.22     32.36 o 
   7   6   2      191.80      202.01      8.44 o 
   8   6   2      371.36      438.97     13.45 o 
   9   6   2      117.55      119.82      7.50 o 
  10   6   2       76.85       77.30      7.00 o 
  11   6   2      349.22      386.63     18.11 o 
  12   6   2     1056.99     1045.81     31.45 o 
  13   6   2      595.84      654.60     35.86 o 
  14   6   2      530.62      545.82     22.38 o 
  15   6   2        2.98       -5.29      9.28 o 
 -15   7   2       84.96      123.06     15.02 o 
 -14   7   2      309.57      270.95     17.98 o 
 -13   7   2      314.22      318.56     19.32 o 
 -12   7   2        4.07       14.83      7.15 o 
 -11   7   2      323.14      339.74     14.70 o 
 -10   7   2      735.01      689.86     24.57 o 
  -9   7   2      651.63      643.23     20.32 o 
  -8   7   2      893.96      759.70     26.97 o 
  -7   7   2      539.27      521.38     14.03 o 
  -6   7   2     4836.11     4670.21     89.75 o 
  -5   7   2     2671.27     2634.52     81.76 o 
  -4   7   2     2765.42     2816.81     50.40 o 
  -3   7   2     1029.89      994.80     20.75 o 
  -2   7   2     1699.11     1985.92     37.32 o 
  -1   7   2     4356.37     4580.95     80.68 o 
   0   7   2       12.02        5.71      5.71 o 
   1   7   2     2073.61     2063.38     37.62 o 
   2   7   2     1181.06     1269.33     27.28 o 
   3   7   2      763.78      799.87     18.79 o 
   4   7   2      382.56      358.62     10.75 o 
   5   7   2     2224.89     2061.95     42.11 o 
   6   7   2       74.16       99.54      6.94 o 
   7   7   2      375.28      425.74     14.73 o 
   8   7   2      154.50      159.96      8.44 o 
   9   7   2       26.29       43.60      9.96 o 
  10   7   2      707.56      713.20     19.75 o 
  11   7   2     1691.30     1763.42     39.94 o 
  12   7   2       11.01        8.72      8.36 o 
  13   7   2      630.43      648.19     23.99 o 
  14   7   2       83.87       97.58     13.08 o 
 -14   8   2      108.94      142.96     25.51 o 
 -13   8   2       59.47       54.83     12.03 o 
 -12   8   2       68.04       89.91      9.57 o 
 -11   8   2      503.26      469.36     26.25 o 
 -10   8   2       24.79       16.85      5.75 o 
  -9   8   2      132.48       95.40     22.45 o 
  -8   8   2       44.19       31.58      5.42 o 
  -7   8   2      388.14      377.76     11.06 o 
  -6   8   2      516.85      535.69     13.43 o 
  -5   8   2     1263.88     1242.18     24.72 o 
  -4   8   2        0.79       -2.57      3.91 o 
  -3   8   2       12.56       19.52      4.87 o 
  -2   8   2       53.78       68.92      5.62 o 
  -1   8   2      639.84      628.51     15.38 o 
   0   8   2      598.02      603.48     13.04 o 
   1   8   2      244.72      246.38      7.95 o 
   2   8   2       27.01       36.07      4.62 o 
   3   8   2      926.23      939.19     22.10 o 
   4   8   2       40.34       32.68     10.21 o 
   5   8   2      298.41      291.80     10.14 o 
   6   8   2      385.27      426.83     15.62 o 
   7   8   2     2029.28     1913.18     47.37 o 
   8   8   2       24.52       23.82      6.94 o 
   9   8   2       39.29       41.65      7.81 o 
  10   8   2     1166.76     1228.68     34.97 o 
  11   8   2      189.98      236.13     13.51 o 
  12   8   2      418.73      454.29     24.47 o 
  13   8   2       74.27       60.85     13.75 o 
 -13   9   2        4.03        9.77     12.76 o 
 -12   9   2       10.74        3.04      9.45 o 
 -11   9   2        4.14        0.00      7.73 o 
 -10   9   2      223.65      157.87     13.75 o 
  -9   9   2      104.38       87.89      9.12 o 
  -8   9   2       30.42       17.77      6.94 o 
  -7   9   2      305.29      308.18     13.78 o 
  -6   9   2     1688.48     1665.68     42.97 o 
  -5   9   2     3842.23     4026.81     95.34 o 
  -4   9   2       49.86       50.47      6.03 o 
  -3   9   2     1549.30     1651.01     33.07 o 
  -2   9   2      273.21      321.53     10.91 o 
  -1   9   2        3.03        2.33      4.61 o 
   0   9   2     1375.87     1345.03     27.96 o 
   1   9   2       44.09       62.44      6.41 o 
   2   9   2     2472.46     2465.68     58.96 o 
   3   9   2     2913.84     2870.78     67.33 o 
   4   9   2      157.54      176.56     10.79 o 
   5   9   2        8.08        3.55      5.66 o 
   6   9   2      325.11      327.31     18.83 o 
   7   9   2      565.78      531.53     24.30 o 
   8   9   2      123.90      117.64      9.98 o 
   9   9   2       43.16       17.24      7.65 o 
  10   9   2        6.87        0.46      7.65 o 
  11   9   2      970.51     1006.88     31.35 o 
  12   9   2        2.22        3.78     11.57 o 
 -12  10   2       56.64       68.65     12.03 o 
 -11  10   2       94.74       75.22     12.15 o 
 -10  10   2       96.05      104.43     12.89 o 
  -9  10   2       13.62       26.68      9.85 o 
  -8  10   2       45.69       55.58      8.63 o 
  -7  10   2       77.54       81.36      9.06 o 
  -6  10   2       64.75       76.18      7.36 o 
  -5  10   2       41.26       53.33      8.24 o 
  -4  10   2      321.64      330.83     12.97 o 
  -3  10   2     1884.73     2030.72     52.17 o 
  -2  10   2     1483.32     1577.28     34.65 o 
  -1  10   2        7.59       -3.79      5.82 o 
   0  10   2     3541.50     3591.64     67.45 o 
   1  10   2     1076.78     1101.64     31.21 o 
   2  10   2      499.63      537.24     19.62 o 
   3  10   2      116.76      143.02     10.39 o 
   4  10   2      245.26      270.96     13.29 o 
   5  10   2        2.32       -4.85      5.35 o 
   6  10   2       69.61       99.38     14.58 o 
   7  10   2       88.36      106.05     12.89 o 
   8  10   2       43.96       47.32      9.15 o 
   9  10   2       22.75       26.33     10.79 o 
  10  10   2       65.20      109.17     11.59 o 
  11  10   2        6.50       -2.13      8.82 o 
 -10  11   2       43.47       44.95     14.58 o 
  -9  11   2      343.53      364.49     30.37 o 
  -8  11   2      290.32      303.74     26.73 o 
  -7  11   2        0.75       -6.94     10.93 o 
  -6  11   2       69.97       60.51      7.80 o 
  -5  11   2      850.10      860.00     26.66 o 
  -4  11   2      851.74      942.85     24.95 o 
  -3  11   2      444.62      501.47     15.89 o 
  -2  11   2     1352.12     1468.67     41.00 o 
  -1  11   2      414.30      445.17     14.50 o 
   0  11   2      185.85      185.15      9.87 o 
   1  11   2     1215.30     1284.43     35.87 o 
   2  11   2      668.33      619.87     22.12 o 
   3  11   2      587.60      582.83     21.22 o 
   4  11   2      333.60      343.99     17.15 o 
   5  11   2       74.38       64.67     11.94 o 
   6  11   2       10.59       -2.32      8.99 o 
   7  11   2      494.08      527.88     75.94 o 
   8  11   2        2.35       -0.07      8.57 o 
   9  11   2      155.49      133.78     12.81 o 
  -8  12   2        8.23        3.64     14.58 o 
  -7  12   2       84.67       89.91     19.44 o 
  -6  12   2       33.62       34.06     12.26 o 
  -5  12   2        6.69       -6.77      7.86 o 
  -4  12   2       37.02       35.15      8.59 o 
  -3  12   2        0.05      -11.28      7.65 o 
  -2  12   2       22.04       22.88      7.64 o 
  -1  12   2       45.18       30.80      8.24 o 
   0  12   2       80.18       72.10      9.95 o 
   1  12   2       10.60        7.76      8.24 o 
   2  12   2      123.89      130.57     11.64 o 
   3  12   2       95.75       94.62     11.19 o 
   4  12   2      491.14      507.84     20.71 o 
   5  12   2       25.48       34.37     11.66 o 
   6  12   2       31.63       28.13     11.07 o 
   7  12   2      182.81      190.02     17.62 o 
   8  12   2       18.06       12.69     11.38 o 
  -6  13   2        6.58        8.50     15.79 o 
  -5  13   2       36.44       28.70      9.41 o 
  -4  13   2      459.05      482.40     21.31 o 
  -3  13   2       39.22       42.68     10.35 o 
  -2  13   2      280.93      316.34     16.10 o 
  -1  13   2      174.65      177.28     13.00 o 
   0  13   2       96.08      112.41     12.75 o 
   1  13   2      257.73      270.58     22.99 o 
   2  13   2       38.04       29.07      9.72 o 
   3  13   2       65.61       51.48     10.48 o 
   4  13   2      131.15      126.28     16.05 o 
   5  13   2       18.48       13.97     12.03 o 
 -17   1   3       13.18        7.29      9.45 o 
 -16   1   3      320.77      249.53     17.60 o 
 -15   1   3      244.18      216.95     15.46 o 
 -14   1   3      815.30      785.79     30.89 o 
 -13   1   3      119.42      130.29     11.17 o 
 -12   1   3     3041.90     2996.15     88.49 o 
 -11   1   3     1194.89     1233.82     40.38 o 
 -10   1   3    10519.39    10446.67    427.18 o 
  -9   1   3      363.71      394.84     10.62 o 
  -8   1   3     9963.27     9791.22    182.49 o 
  -7   1   3      328.50      326.54      8.73 o 
  -6   1   3     4889.36     5135.88     96.55 o 
  -5   1   3       90.15      102.72      4.07 o 
  -4   1   3     4503.54     3600.50     74.55 o 
  -3   1   3      160.76      132.82      8.11 o 
  -2   1   3     5862.81     6524.44    109.80 o 
  -1   1   3      167.58      217.54      5.60 o 
   0   1   3      936.10      745.74     13.67 o 
   1   1   3        6.50       15.08      1.59 o 
   2   1   3     3412.16     3964.56     72.97 o 
   3   1   3    12227.72    12471.98    262.41 o 
   4   1   3    10887.62    11138.74    234.85 o 
   5   1   3    13740.92    14256.13    263.41 o 
   6   1   3     5379.53     5477.43    102.70 o 
   7   1   3     2409.54     2335.42     45.31 o 
   8   1   3      346.35      368.25     11.61 o 
   9   1   3     3017.70     2976.63     87.20 o 
  10   1   3     3096.22     2965.66     87.20 o 
  11   1   3     1548.12     1566.58     50.67 o 
  12   1   3       20.60       30.74      8.13 o 
  13   1   3      471.57      443.30     21.89 o 
  14   1   3       57.28       48.48     10.71 o 
  15   1   3      614.14      550.64     26.59 o 
  16   1   3      102.05       96.53     13.30 o 
 -17   2   3      572.02      578.06     52.85 o 
 -16   2   3        6.56       -3.64      8.99 o 
 -15   2   3        2.48      -10.93      8.13 o 
 -14   2   3        0.01       -1.21      7.73 o 
 -13   2   3      960.14      959.36     34.36 o 
 -12   2   3      401.58      367.97     22.48 o 
 -11   2   3      204.99      186.89     12.26 o 
 -10   2   3      223.52      236.04      9.98 o 
  -9   2   3      238.74      262.07      8.34 o 
  -8   2   3      975.93     1018.48     21.71 o 
  -7   2   3      380.23      367.07      9.47 o 
  -6   2   3     8213.45     8104.38    151.00 o 
  -5   2   3     4463.88     4787.40    102.94 o 
  -4   2   3      259.83      314.73      7.05 o 
  -3   2   3       70.67      100.27      3.00 o 
  -2   2   3      280.91      211.04      4.66 o 
  -1   2   3     2703.49     3007.39     51.50 o 
   0   2   3       69.68      114.40      3.64 o 
   1   2   3     6800.23     6402.57    117.94 o 
   2   2   3      395.28      443.09      9.99 o 
   3   2   3      616.56      640.98     15.40 o 
   4   2   3       83.37      126.45      4.81 o 
   5   2   3     1650.68     1607.73     31.73 o 
   6   2   3      497.00      565.14     16.66 o 
   7   2   3       74.76       93.05      5.15 o 
   8   2   3     2614.02     2415.93     55.86 o 
   9   2   3      152.07      150.98      9.24 o 
  10   2   3        0.55       -1.21      5.83 o 
  11   2   3      933.48      895.33     33.07 o 
  12   2   3      318.82      318.79     23.08 o 
  13   2   3        8.23        3.58      8.13 o 
  14   2   3      530.31      546.70     25.77 o 
  15   2   3        1.11        8.16      8.99 o 
  16   2   3       97.59      103.20     18.22 o 
 -17   3   3       50.86       36.45     11.57 o 
 -16   3   3       22.59       23.13     10.71 o 
 -15   3   3      362.60      353.71     19.76 o 
 -14   3   3      762.79      722.99     29.63 o 
 -13   3   3       26.40       20.46      8.13 o 
 -12   3   3     2030.78     2066.57     64.00 o 
 -11   3   3        3.43        3.00      4.81 o 
 -10   3   3     3941.28     3987.08     90.28 o 
  -9   3   3      583.57      589.24     17.23 o 
  -8   3   3     6585.79     6581.89    131.76 o 
  -7   3   3      242.78      235.10      6.67 o 
  -6   3   3     6998.11     7136.84    134.73 o 
  -5   3   3      916.43      993.68     20.31 o 
  -4   3   3     2298.91     2724.33     53.53 o 
  -3   3   3      479.81      537.34      9.96 o 
  -2   3   3      934.24     1101.49     33.31 o 
  -1   3   3      206.70      314.10     10.52 o 
   0   3   3      237.51      139.38      8.10 o 
   1   3   3     1345.98     1103.45     20.26 o 
   2   3   3     6962.59     7577.44    166.45 o 
   3   3   3     2973.27     3104.05     59.35 o 
   4   3   3     2473.85     2381.59     46.60 o 
   5   3   3     6040.40     5973.53    113.75 o 
   6   3   3    10987.06    11567.48    214.61 o 
   7   3   3     6899.53     6776.30    148.88 o 
   8   3   3     1009.83     1015.19     26.01 o 
   9   3   3     5042.94     4993.20    135.53 o 
  10   3   3       19.51        2.19     12.76 o 
  11   3   3       30.79       38.52      8.46 o 
  12   3   3        6.14       -4.72      7.59 o 
  13   3   3       77.23       66.36     10.71 o 
  14   3   3       81.42       65.29     13.36 o 
  15   3   3      482.86      499.65     25.73 o 
 -16   4   3      238.16      245.07     17.60 o 
 -15   4   3      400.06      399.14     21.48 o 
 -14   4   3        8.89       12.76      8.59 o 
 -13   4   3       25.40       27.13      8.99 o 
 -12   4   3      572.24      567.93     25.51 o 
 -11   4   3      273.14      271.64     16.31 o 
 -10   4   3      580.95      612.60     16.33 o 
  -9   4   3      559.67      611.44     15.60 o 
  -8   4   3      367.88      379.82      9.36 o 
  -7   4   3      673.39      640.33     32.31 o 
  -6   4   3     4022.53     3875.58     93.57 o 
  -5   4   3     2987.16     3013.76     52.58 o 
  -4   4   3     1418.62     1413.55     37.50 o 
  -3   4   3     6927.21     6970.04    109.13 o 
  -2   4   3     2657.95     2751.52     55.17 o 
  -1   4   3    18175.09    18309.95    282.69 o 
   0   4   3     1877.76     1824.89     36.51 o 
   1   4   3    13721.45    13640.94    228.71 o 
   2   4   3     1088.22     1189.11     28.39 o 
   3   4   3     1131.62     1185.57     24.07 o 
   4   4   3      241.79      320.07      8.68 o 
   5   4   3     3649.38     3429.31     66.09 o 
   6   4   3        0.91       13.26      5.23 o 
   7   4   3      129.80      140.57      6.70 o 
   8   4   3     1334.80     1335.38     29.43 o 
   9   4   3      466.20      465.38     13.66 o 
  10   4   3      342.75      352.38     24.91 o 
  11   4   3       62.08       44.90      8.99 o 
  12   4   3     1065.16     1099.93     41.31 o 
  13   4   3       10.23       10.30      8.99 o 
  14   4   3      694.82      707.80     39.49 o 
  15   4   3       79.82      100.23     13.75 o 
 -16   5   3      171.01      124.06     14.16 o 
 -15   5   3       43.37       60.23     12.03 o 
 -14   5   3        4.40        3.64      8.59 o 
 -13   5   3      304.56      328.26     22.48 o 
 -12   5   3      757.07      750.89     38.10 o 
 -11   5   3      379.84      396.06     22.97 o 
 -10   5   3      801.61      793.95     20.17 o 
  -9   5   3     1713.45     1785.51     37.89 o 
  -8   5   3      460.21      417.11     20.37 o 
  -7   5   3       42.37       41.08      3.45 o 
  -6   5   3     3504.74     3555.83     62.22 o 
  -5   5   3     2362.00     2289.10     46.41 o 
  -4   5   3     9473.51     9756.80    152.31 o 
  -3   5   3      752.94      781.06     14.53 o 
  -2   5   3     2764.34     2825.61     45.65 o 
  -1   5   3     4766.44     4731.65    149.25 o 
   0   5   3     1212.40     1273.23     26.64 o 
   1   5   3     9597.58    10152.43    171.27 o 
   2   5   3      210.80      201.79      6.42 o 
   3   5   3     3376.06     3239.12     62.69 o 
   4   5   3     1892.88     1954.38     39.36 o 
   5   5   3       14.17       12.18      3.51 o 
   6   5   3     3540.10     3614.08     70.36 o 
   7   5   3     2239.32     2374.95     48.89 o 
   8   5   3      179.69      205.03      8.59 o 
   9   5   3       52.24       54.15      5.85 o 
  10   5   3      376.88      363.28     12.66 o 
  11   5   3      473.86      491.20     19.06 o 
  12   5   3      316.10      281.93     14.64 o 
  13   5   3      626.92      592.16     22.79 o 
  14   5   3      120.68      118.19     14.24 o 
  15   5   3      198.75      188.75     14.43 o 
 -15   6   3      461.45      559.68     47.99 o 
 -14   6   3       39.57       33.29     10.71 o 
 -13   6   3      214.63      169.39     14.53 o 
 -12   6   3      102.35      114.87      8.97 o 
 -11   6   3      260.84      228.80     11.64 o 
 -10   6   3      110.01      113.81      7.36 o 
  -9   6   3       16.59       18.47      4.53 o 
  -8   6   3      402.50      392.78     11.73 o 
  -7   6   3       29.53       28.98      3.63 o 
  -6   6   3       49.67       62.77      4.18 o 
  -5   6   3     3501.05     3373.09     67.16 o 
  -4   6   3        0.37       -0.44      5.52 o 
  -3   6   3    10239.84    10190.48    159.23 o 
  -2   6   3     4072.60     4061.78     79.16 o 
  -1   6   3      919.29      934.65     37.28 o 
   0   6   3     9132.98     8775.88    165.92 o 
   1   6   3    12365.33    12193.68    205.84 o 
   2   6   3      197.52      191.42      6.64 o 
   3   6   3      641.25      600.46     18.68 o 
   4   6   3       56.92       93.11      5.49 o 
   5   6   3       31.89       57.96      4.40 o 
   6   6   3      161.59      180.39      8.53 o 
   7   6   3      251.71      244.76     10.39 o 
   8   6   3       13.27       11.31      4.75 o 
   9   6   3      338.80      374.00     12.69 o 
  10   6   3        5.10       -0.81      5.13 o 
  11   6   3        0.76       -2.66      7.32 o 
  12   6   3     1185.72     1275.74     37.08 o 
  13   6   3      475.68      516.00     24.54 o 
  14   6   3      494.31      471.77     20.55 o 
 -15   7   3      109.10      139.71     15.39 o 
 -14   7   3       43.14       64.83     11.94 o 
 -13   7   3      303.75      326.37     56.50 o 
 -12   7   3       40.67       36.41      7.46 o 
 -11   7   3     1030.07     1006.42     28.49 o 
 -10   7   3       72.21       60.30      7.81 o 
  -9   7   3       80.64       73.93     11.57 o 
  -8   7   3       26.33       29.24      7.39 o 
  -7   7   3       73.82       71.60      4.92 o 
  -6   7   3      396.99      416.49     15.71 o 
  -5   7   3      288.85      296.35      8.74 o 
  -4   7   3     3006.34     2764.34     45.71 o 
  -3   7   3      190.20      211.87      7.28 o 
  -2   7   3     2300.00     2248.34     46.11 o 
  -1   7   3      805.02      702.38     15.75 o 
   0   7   3      157.49      189.08     10.17 o 
   1   7   3     7868.92     7802.87    133.13 o 
   2   7   3     5114.38     5218.09    100.39 o 
   3   7   3     1307.94     1201.63     37.17 o 
   4   7   3      221.79      253.78      8.83 o 
   5   7   3      125.54      109.50      6.27 o 
   6   7   3      616.96      609.62     18.41 o 
   7   7   3      254.63      242.79     11.10 o 
   8   7   3       44.35       42.83      5.98 o 
   9   7   3      275.47      287.11     11.24 o 
  10   7   3      441.19      504.75     16.27 o 
  11   7   3      208.04      228.15     13.56 o 
  12   7   3        1.12       -4.52     10.71 o 
  13   7   3      294.74      311.72     21.48 o 
 -14   8   3       33.86       36.45     18.22 o 
 -13   8   3      382.60      373.10     20.18 o 
 -12   8   3       13.17       10.82      9.33 o 
 -11   8   3      792.23      743.05     67.43 o 
 -10   8   3      144.02      178.82     14.16 o 
  -9   8   3      178.76      177.32     13.30 o 
  -8   8   3       59.28       59.07      6.94 o 
  -7   8   3      747.72      737.23     18.59 o 
  -6   8   3       92.40       56.13     15.36 o 
  -5   8   3     2127.09     2015.38     47.87 o 
  -4   8   3      100.32      116.16      7.68 o 
  -3   8   3     4510.43     4465.45     90.92 o 
  -2   8   3      541.43      534.90     14.08 o 
  -1   8   3      350.40      388.43     12.79 o 
   0   8   3     2077.05     1895.77     39.99 o 
   1   8   3       18.30       14.17      4.53 o 
   2   8   3      752.43      777.34     22.12 o 
   3   8   3      750.51      806.11     22.82 o 
   4   8   3       42.13       38.08     13.36 o 
   5   8   3      962.78      890.44     24.95 o 
   6   8   3     1668.19     1645.96     51.35 o 
   7   8   3      174.96      200.92     14.58 o 
   8   8   3      594.18      645.95     21.88 o 
   9   8   3      473.15      495.73     19.26 o 
  10   8   3     1325.30     1348.50     37.92 o 
  11   8   3       25.32       30.48     12.29 o 
  12   8   3      161.52      177.32     27.34 o 
  13   8   3      266.59      317.72     22.34 o 
 -13   9   3       75.69       71.98     12.80 o 
 -12   9   3       49.18       54.59     20.65 o 
 -11   9   3       15.73        9.61      9.33 o 
 -10   9   3        0.25       -3.04      7.73 o 
  -9   9   3      147.51      125.14     12.89 o 
  -8   9   3      158.85      136.25     12.03 o 
  -7   9   3        1.13        2.57      4.62 o 
  -6   9   3       77.60       77.93     16.26 o 
  -5   9   3      215.08      229.20     11.59 o 
  -4   9   3     2118.55     2179.79     57.82 o 
  -3   9   3        8.24       -3.77      4.16 o 
  -2   9   3        0.45       -6.30      4.20 o 
  -1   9   3      192.10      177.19      8.48 o 
   0   9   3      533.30      566.90     16.81 o 
   1   9   3      542.07      564.52     16.35 o 
   2   9   3      836.54      829.94     32.33 o 
   3   9   3       27.49       37.05      6.73 o 
   4   9   3       21.97       11.44      5.15 o 
   5   9   3        8.70        3.47      5.98 o 
   6   9   3      231.41      219.37     14.53 o 
   7   9   3       27.09       27.16     13.36 o 
   8   9   3        4.76       -3.94      7.38 o 
   9   9   3      504.59      550.09     21.17 o 
  10   9   3        1.01        2.06      8.22 o 
  11   9   3       37.47       31.31      9.24 o 
  12   9   3       86.84      107.83     25.51 o 
 -12  10   3        1.47        0.00      9.45 o 
 -11  10   3      542.76      489.06     24.47 o 
 -10  10   3       67.23       59.23     12.03 o 
  -9  10   3      299.38      227.80     23.69 o 
  -8  10   3       82.19       86.37     11.07 o 
  -7  10   3      918.94      944.03     47.38 o 
  -6  10   3        3.15        7.37      5.63 o 
  -5  10   3      682.98      723.73     34.08 o 
  -4  10   3       28.88       16.45      6.99 o 
  -3  10   3      754.20      796.02     22.01 o 
  -2  10   3        6.68       -7.36      4.90 o 
  -1  10   3      355.01      381.76     14.43 o 
   0  10   3       35.62       35.88      6.57 o 
   1  10   3      498.85      510.48     19.05 o 
   2  10   3     3228.53     3128.06     73.86 o 
   3  10   3        2.08        0.24      6.00 o 
   4  10   3      109.15      117.68      9.77 o 
   5  10   3      209.73      216.93     15.02 o 
   6  10   3      544.94      564.95     25.33 o 
   7  10   3      296.89      257.99     17.12 o 
   8  10   3      942.47      906.76     28.54 o 
   9  10   3      515.47      565.29     22.36 o 
  10  10   3      429.19      450.08     20.10 o 
 -10  11   3        9.53        6.33     10.20 o 
  -9  11   3       29.37       28.80     11.57 o 
  -8  11   3        0.03       -5.30      9.33 o 
  -7  11   3       10.94        5.86      9.85 o 
  -6  11   3        1.73       -2.30      6.38 o 
  -5  11   3       51.52       67.20      8.22 o 
  -4  11   3        2.85       -2.30      6.02 o 
  -3  11   3      117.06      126.81      8.85 o 
  -2  11   3        6.48       10.08      6.34 o 
  -1  11   3        8.13        0.79      6.33 o 
   0  11   3       19.97       23.14      7.02 o 
   1  11   3      162.17      174.49     11.96 o 
   2  11   3        1.33       -4.32      6.30 o 
   3  11   3        9.09        8.39      6.83 o 
   4  11   3      311.88      353.35     16.10 o 
   5  11   3       76.89       59.51     11.94 o 
   6  11   3      258.04      276.83     21.26 o 
   7  11   3      220.77      260.14     18.46 o 
   8  11   3      137.69      156.66     13.00 o 
   9  11   3      197.31      213.80     14.92 o 
  -8  12   3        1.60       -6.07     12.15 o 
  -7  12   3      375.35      382.71     31.59 o 
  -6  12   3      181.16      145.80     20.65 o 
  -5  12   3      109.70       92.46     18.22 o 
  -4  12   3       76.96       80.93     14.21 o 
  -3  12   3        5.63       -5.25      6.62 o 
  -2  12   3        7.21        1.92      7.07 o 
  -1  12   3      157.73      177.87     13.23 o 
   0  12   3       43.13       59.75     10.54 o 
   1  12   3      435.70      421.12     23.08 o 
   2  12   3      266.92      283.76     15.86 o 
   3  12   3      370.13      369.41     17.63 o 
   4  12   3      410.70      412.62     23.15 o 
   5  12   3       39.42       18.08     10.78 o 
   6  12   3      416.59      378.33     26.73 o 
   7  12   3       84.00       65.33     13.67 o 
  -5  13   3      182.80      185.28     16.32 o 
  -4  13   3       20.57       20.65     11.07 o 
  -3  13   3       15.06        6.46      9.41 o 
  -2  13   3        2.39       -5.53      8.75 o 
  -1  13   3        4.75        7.87      9.06 o 
   0  13   3      138.90      136.91     12.63 o 
   1  13   3        0.72        1.68      8.67 o 
   2  13   3       45.55       61.12     10.45 o 
   3  13   3        0.26       -5.65      8.24 o 
   4  13   3      138.58      141.90     26.12 o 
 -17   0   4       50.03       63.18     17.01 o 
 -16   0   4     2106.26     2188.16     98.41 o 
 -15   0   4       55.00       74.11     17.01 o 
 -14   0   4       86.57       94.77     17.01 o 
 -13   0   4       10.18        3.64      9.72 o 
 -12   0   4      133.76      119.07     14.58 o 
 -11   0   4     1799.77     1838.25     80.19 o 
 -10   0   4      755.64      795.03     25.94 o 
  -9   0   4      627.50      700.70     23.01 o 
  -8   0   4     1422.32     1422.56     41.50 o 
  -7   0   4    11794.03    11615.93    305.32 o 
  -6   0   4      288.54      263.48     13.36 o 
  -5   0   4    29640.84    29283.45    762.92 o 
  -4   0   4     7874.02     7492.39    197.71 o 
  -3   0   4   131715.66   120786.98   3135.67 o 
  -2   0   4   112704.88    97332.12   5388.99 o 
  -1   0   4       32.93       21.45      2.92 o 
   0   0   4    12427.45    12048.83    432.53 o 
   1   0   4     1635.09     1298.80     49.81 o 
   3   0   4     3551.01     4109.02    149.44 o 
   4   0   4      914.22      647.62     20.07 o 
   5   0   4     9275.75     9245.08    243.06 o 
   6   0   4     1395.55     1416.05     40.13 o 
   7   0   4     4366.80     4636.08    124.14 o 
   8   0   4      948.62      852.91     42.52 o 
   9   0   4       44.54       71.68     12.15 o 
  10   0   4     6913.21     6617.93    262.43 o 
  11   0   4       84.19      112.99     15.79 o 
  12   0   4       12.32       17.01     10.93 o 
  13   0   4      120.90      103.27     17.01 o 
  14   0   4     1210.22     1031.51     54.67 o 
  15   0   4      144.66      114.21     20.65 o 
 -17   1   4       10.62       -4.86     10.31 o 
 -16   1   4        3.06        7.84      9.33 o 
 -15   1   4       21.37       15.19      9.45 o 
 -14   1   4      207.45      221.17     15.02 o 
 -13   1   4        1.00       -6.68      7.90 o 
 -12   1   4      198.38      186.16     12.89 o 
 -11   1   4        9.52       11.83      4.64 o 
 -10   1   4      847.72      847.46     20.87 o 
  -9   1   4     1363.83     1344.43     28.30 o 
  -8   1   4        0.99       -2.77      2.68 o 
  -7   1   4     1358.16     1222.66     76.34 o 
  -6   1   4     1739.23     1585.34     33.05 o 
  -5   1   4     1999.51     1928.36     38.51 o 
  -4   1   4      150.01      148.26     10.89 o 
  -3   1   4        4.97        5.04      4.39 o 
  -2   1   4     5086.82     5100.62     86.65 o 
  -1   1   4     5906.42     5908.58    100.20 o 
   0   1   4      185.00      184.85      7.31 o 
   1   1   4     4264.02     4090.22     77.70 o 
   2   1   4     3116.43     3113.96    115.42 o 
   3   1   4     2980.68     2885.14     62.58 o 
   4   1   4       24.53       25.78      2.81 o 
   5   1   4     1287.47     1319.70     26.77 o 
   6   1   4       40.79       43.46      3.16 o 
   7   1   4      114.95      116.18      4.57 o 
   8   1   4       41.19       51.38      4.66 o 
   9   1   4      133.39      150.21     11.57 o 
  10   1   4       25.53       22.48      7.73 o 
  11   1   4     1050.18     1053.92     37.36 o 
  12   1   4        0.13       -5.47      6.87 o 
  13   1   4       23.42       17.62      9.45 o 
  14   1   4      305.75      314.53     25.51 o 
  15   1   4       16.17       12.20      9.85 o 
 -17   2   4       14.34        9.63     11.07 o 
 -16   2   4      852.60      921.02     36.44 o 
 -15   2   4      126.58       91.61     11.57 o 
 -14   2   4      233.49      222.64     30.98 o 
 -13   2   4      161.20      134.86     11.57 o 
 -12   2   4      208.27      219.82     14.53 o 
 -11   2   4     4595.42     4538.15    164.32 o 
 -10   2   4       47.54       49.53      4.75 o 
  -9   2   4      149.97      163.93      6.78 o 
  -8   2   4      544.81      521.10     13.01 o 
  -7   2   4     9517.40     9737.10    181.77 o 
  -6   2   4     2313.07     2253.96     81.37 o 
  -5   2   4    13121.05    13392.91    250.16 o 
  -4   2   4        0.84        8.26      1.57 o 
  -3   2   4      853.54     1099.54     20.40 o 
  -2   2   4       26.89       38.38      7.99 o 
  -1   2   4     4335.60     4952.36     84.26 o 
   0   2   4      391.91      368.46      9.11 o 
   1   2   4     5417.69     5769.66     97.67 o 
   2   2   4     2751.06     2423.26     54.77 o 
   3   2   4        7.84       37.77      4.89 o 
   4   2   4      585.77      550.69     13.99 o 
   5   2   4    19188.34    20287.02    426.78 o 
   6   2   4      814.26     1029.31     21.69 o 
   7   2   4     3694.92     3825.07     89.14 o 
   8   2   4      301.31      348.57     17.21 o 
   9   2   4      927.43      943.98     32.61 o 
  10   2   4     2801.32     2793.19     86.26 o 
  11   2   4        3.10       13.09     13.36 o 
  12   2   4      514.18      478.14     22.75 o 
  13   2   4      258.56      241.27     17.12 o 
  14   2   4     1244.19     1122.63     41.66 o 
  15   2   4      138.99      133.92     14.60 o 
 -17   3   4        2.01       -4.54      9.85 o 
 -16   3   4      360.22      328.66     20.05 o 
 -15   3   4      108.10       81.33     11.57 o 
 -14   3   4     1099.33     1142.01     40.35 o 
 -13   3   4      121.87      115.29     11.57 o 
 -12   3   4     2533.23     2456.89     82.01 o 
 -11   3   4      151.58      122.16      8.57 o 
 -10   3   4     1015.10     1054.28     27.93 o 
  -9   3   4      604.86      608.63     15.10 o 
  -8   3   4     1305.67     1242.33     26.34 o 
  -7   3   4     5324.29     4966.95     95.12 o 
  -6   3   4     1833.48     1568.47     41.68 o 
  -5   3   4      922.64      803.82     15.84 o 
  -4   3   4     1370.60     1533.07     23.57 o 
  -3   3   4      363.10      394.45      7.94 o 
  -2   3   4      194.93      242.60      6.04 o 
  -1   3   4      564.07      505.85     12.40 o 
   0   3   4     1179.23      979.12     20.63 o 
   1   3   4     9925.15     9781.03    164.75 o 
   2   3   4     2064.37     2322.37     52.69 o 
   3   3   4        9.19       34.09      8.44 o 
   4   3   4     2493.60     2469.15     48.43 o 
   5   3   4     1937.12     1911.21     38.06 o 
   6   3   4     1946.81     1947.65     43.61 o 
   7   3   4     2378.97     2314.62     55.30 o 
   8   3   4      894.36      896.68     23.66 o 
   9   3   4        0.40        2.00      4.27 o 
  10   3   4      242.92      247.36     15.79 o 
  11   3   4      240.85      223.77     14.58 o 
  12   3   4       16.10       12.76      8.59 o 
  13   3   4       27.30        6.20      8.46 o 
  14   3   4      656.30      756.54     32.61 o 
  15   3   4        9.95        4.97      9.33 o 
 -16   4   4       57.50       83.17     13.30 o 
 -15   4   4      200.25      178.49     20.65 o 
 -14   4   4      475.54      508.86     28.55 o 
 -13   4   4       79.86       74.25      9.85 o 
 -12   4   4      443.90      477.67     17.00 o 
 -11   4   4     1673.76     1720.05     42.91 o 
 -10   4   4      277.07      281.07     11.17 o 
  -9   4   4     2695.80     2704.39     48.41 o 
  -8   4   4      508.40      526.51     13.28 o 
  -7   4   4     4809.02     4753.14    101.55 o 
  -6   4   4       46.44       49.71      4.36 o 
  -5   4   4     1284.38     1386.24     58.94 o 
  -4   4   4      136.63      145.03      4.59 o 
  -3   4   4      603.05      698.34     13.06 o 
  -2   4   4       89.56       97.18      4.25 o 
  -1   4   4      598.60      783.42     17.41 o 
   0   4   4      479.39      538.04     12.88 o 
   1   4   4     3483.71     3679.60     63.75 o 
   2   4   4     3388.80     3580.00     80.68 o 
   3   4   4     3078.99     3217.92     62.25 o 
   4   4   4      793.07      782.98     17.36 o 
   5   4   4     2849.17     3019.25     58.86 o 
   6   4   4     1004.33     1107.46     23.65 o 
   7   4   4     2838.87     2872.64     64.36 o 
   8   4   4      126.28      125.12      6.75 o 
   9   4   4      107.37      132.20      7.10 o 
  10   4   4      232.82      224.89     18.83 o 
  11   4   4      940.57      966.08     35.58 o 
  12   4   4     1041.63      984.79     36.44 o 
  13   4   4      175.25      162.53     14.30 o 
  14   4   4      419.11      435.61     29.77 o 
  15   4   4       11.40        4.15      9.89 o 
 -16   5   4      563.43      624.83     29.17 o 
 -15   5   4       37.40       29.77     11.54 o 
 -14   5   4     1566.53     1679.52     55.37 o 
 -13   5   4       20.12       20.88     10.93 o 
 -12   5   4      370.52      370.51     14.45 o 
 -11   5   4       78.72       81.35      7.55 o 
 -10   5   4      472.88      490.04     16.56 o 
  -9   5   4      603.04      594.06     18.16 o 
  -8   5   4      136.24      147.15      8.00 o 
  -7   5   4      985.42      980.29     19.60 o 
  -6   5   4       13.89        2.43      2.65 o 
  -5   5   4      109.13      108.11      4.57 o 
  -4   5   4     1867.12     1953.67     32.71 o 
  -3   5   4      826.74      830.16     15.33 o 
  -2   5   4     3021.85     3100.21     50.04 o 
  -1   5   4      453.94      467.85     12.10 o 
   0   5   4      807.06      855.18     19.41 o 
   1   5   4     1646.25     1455.59     26.86 o 
   2   5   4     1272.52     1238.15     25.90 o 
   3   5   4     5439.58     5395.12    103.25 o 
   4   5   4      570.89      589.38     14.19 o 
   5   5   4     1013.63     1026.72     22.35 o 
   6   5   4      457.84      472.38     15.07 o 
   7   5   4     1311.38     1312.97     33.49 o 
   8   5   4     2136.38     2084.01     43.99 o 
   9   5   4        2.57       -0.67      4.47 o 
  10   5   4       41.73       27.57      7.32 o 
  11   5   4       16.68       10.55      7.23 o 
  12   5   4      363.81      363.75     16.94 o 
  13   5   4       42.54       52.89      9.88 o 
  14   5   4      381.96      436.37     20.34 o 
 -15   6   4      391.73      411.70     37.66 o 
 -14   6   4      372.30      365.42     27.94 o 
 -13   6   4        5.32        6.07      8.75 o 
 -12   6   4       19.87       15.67      6.52 o 
 -11   6   4      581.52      569.26     19.11 o 
 -10   6   4      316.74      316.90     25.51 o 
  -9   6   4     1570.08     1532.77     38.49 o 
  -8   6   4      482.77      461.52     11.53 o 
  -7   6   4     1515.96     1564.55     29.71 o 
  -6   6   4     1964.41     1967.57     41.09 o 
  -5   6   4       93.50      115.66      6.71 o 
  -4   6   4      314.46      352.97      9.87 o 
  -3   6   4      602.49      673.61     13.29 o 
  -2   6   4     2522.23     2476.49     45.04 o 
  -1   6   4      137.25      103.80      6.94 o 
   0   6   4     6788.94     6630.43    126.44 o 
   1   6   4     2750.38     2665.84     48.98 o 
   2   6   4     1412.45     1329.68     28.00 o 
   3   6   4     2272.18     2412.92     63.29 o 
   4   6   4      278.46      240.88      8.12 o 
   5   6   4       55.69       63.67      6.66 o 
   6   6   4     1406.78     1487.75     37.28 o 
   7   6   4      783.13      771.47     22.04 o 
   8   6   4      265.58      259.20     11.92 o 
   9   6   4      674.47      733.37     19.37 o 
  10   6   4       49.85       41.66      6.43 o 
  11   6   4      533.63      576.97     21.58 o 
  12   6   4      211.60      229.36     15.53 o 
  13   6   4      231.51      251.42     20.18 o 
  14   6   4        0.59        8.01     11.57 o 
 -15   7   4       12.13       20.65     17.01 o 
 -14   7   4      256.23      257.15     17.98 o 
 -13   7   4       91.81       94.94      9.77 o 
 -12   7   4       18.37       20.01      7.23 o 
 -11   7   4      202.18      186.38     13.67 o 
 -10   7   4     1870.67     1804.37     45.06 o 
  -9   7   4       14.32       11.79      7.26 o 
  -8   7   4     1532.23     1419.38     35.41 o 
  -7   7   4        2.02        6.67      3.91 o 
  -6   7   4       32.78       33.09      4.91 o 
  -5   7   4        0.61        4.58      5.09 o 
  -4   7   4     1004.91     1067.20     22.98 o 
  -3   7   4      648.41      645.83     15.12 o 
  -2   7   4     3219.01     3172.31     57.39 o 
  -1   7   4       16.89       23.22     15.61 o 
   0   7   4     8586.29     8231.68    156.39 o 
   1   7   4      446.95      447.75     13.14 o 
   2   7   4     4619.35     4385.05     97.85 o 
   3   7   4     3750.15     3327.81    283.79 o 
   4   7   4      648.03      656.33     19.11 o 
   5   7   4     1479.00     1385.41     34.65 o 
   6   7   4     1010.05      964.43     32.87 o 
   7   7   4        9.09       10.93      6.71 o 
   8   7   4      414.91      408.93     27.94 o 
   9   7   4       14.37       24.49      7.32 o 
  10   7   4      809.22      828.97     27.29 o 
  11   7   4      183.36      213.62     17.18 o 
  12   7   4      356.20      405.27     24.06 o 
  13   7   4      238.61      247.85     20.62 o 
 -14   8   4      151.85      130.00     21.87 o 
 -13   8   4      219.39      206.66     15.88 o 
 -12   8   4      117.01      104.15     12.80 o 
 -11   8   4      182.77      181.14     14.16 o 
 -10   8   4      199.90      201.22     27.34 o 
  -9   8   4      343.56      351.68     17.98 o 
  -8   8   4      185.27      171.74     13.30 o 
  -7   8   4      613.63      582.57     24.01 o 
  -6   8   4      247.37      252.52     14.68 o 
  -5   8   4      151.33      147.12      7.89 o 
  -4   8   4      340.41      349.33     14.65 o 
  -3   8   4        6.79        5.35      4.24 o 
  -2   8   4     1997.84     1910.38     41.21 o 
  -1   8   4       59.70       58.33      8.42 o 
   0   8   4     1803.51     1727.32     37.12 o 
   1   8   4      124.11      112.14      7.19 o 
   2   8   4      489.78      455.09     15.86 o 
   3   8   4     2338.91     2181.62     52.44 o 
   4   8   4        6.19        5.28      4.81 o 
   5   8   4       22.17       41.47      6.38 o 
   6   8   4      592.20      617.08     24.87 o 
   7   8   4      603.54      570.09     24.38 o 
   8   8   4      162.25      148.08     12.26 o 
   9   8   4      192.52      245.93     13.59 o 
  10   8   4      212.19      230.30     13.71 o 
  11   8   4       83.65       93.35     17.01 o 
  12   8   4        0.14       -4.14     11.57 o 
 -13   9   4        1.58      -11.69      8.99 o 
 -12   9   4      358.10      332.31     38.27 o 
 -11   9   4        5.99        4.09      9.33 o 
 -10   9   4      202.68      179.36     23.08 o 
  -9   9   4       20.95        8.70      8.13 o 
  -8   9   4      906.25      855.94     31.28 o 
  -7   9   4      352.15      379.27     27.34 o 
  -6   9   4      671.01      621.03     20.25 o 
  -5   9   4      269.53      276.88     16.45 o 
  -4   9   4      174.65      173.88      8.51 o 
  -3   9   4       94.46       82.93      8.23 o 
  -2   9   4      741.67      729.18     19.77 o 
  -1   9   4      493.86      453.48     16.13 o 
   0   9   4     3682.12     3566.69     71.65 o 
   1   9   4      178.92      173.90     13.85 o 
   2   9   4     4528.15     4459.16    101.37 o 
   3   9   4        0.90        5.12      5.66 o 
   4   9   4      151.04      155.74     12.80 o 
   5   9   4        2.04       -8.08      7.90 o 
   6   9   4       71.80       55.87      9.63 o 
   7   9   4       79.49       74.43     11.07 o 
   8   9   4      378.37      335.71     19.32 o 
   9   9   4      157.16      115.95     10.69 o 
  10   9   4      277.54      294.38     15.83 o 
  11   9   4      264.66      290.46     21.48 o 
 -12  10   4       18.70        8.12     10.51 o 
 -11  10   4        1.47       -9.56      9.85 o 
 -10  10   4      207.36      212.58     16.32 o 
  -9  10   4        7.13        3.53      9.33 o 
  -8  10   4       55.15       36.82      9.85 o 
  -7  10   4      664.84      736.07     30.02 o 
  -6  10   4      937.46     1009.35     28.89 o 
  -5  10   4      129.37      112.60      9.57 o 
  -4  10   4      270.36      309.12     12.79 o 
  -3  10   4     1253.64     1228.35     29.63 o 
  -2  10   4      176.62      179.39      9.30 o 
  -1  10   4       15.59       11.36      5.92 o 
   0  10   4      287.42      285.04     12.19 o 
   1  10   4      329.42      346.48     15.59 o 
   2  10   4      436.45      453.13     17.76 o 
   3  10   4      689.71      636.01     22.47 o 
   4  10   4       10.45        8.17      6.52 o 
   5  10   4       14.34       13.25      9.33 o 
   6  10   4      299.36      294.03     18.04 o 
   7  10   4       58.10       65.15     13.36 o 
   8  10   4       38.33       22.65     11.54 o 
   9  10   4      292.36      344.06     17.73 o 
  10  10   4      208.13      263.76     16.01 o 
 -10  11   4      151.08      111.63     19.44 o 
  -9  11   4        0.07       -4.86     10.31 o 
  -8  11   4      114.15       89.93     12.89 o 
  -7  11   4        8.96      -10.24      8.75 o 
  -6  11   4     1476.76     1505.57     40.14 o 
  -5  11   4       86.98      101.58     10.48 o 
  -4  11   4     1519.04     1579.90     46.30 o 
  -3  11   4       20.31       20.08      6.16 o 
  -2  11   4      929.24      966.22     25.43 o 
  -1  11   4       51.77       53.74      8.59 o 
   0  11   4     1161.46     1100.00     27.86 o 
   1  11   4       35.67       34.17      8.06 o 
   2  11   4      140.86      124.91     11.69 o 
   3  11   4       94.44      110.56     10.65 o 
   4  11   4      315.80      305.84     19.44 o 
   5  11   4       13.85       10.04     11.54 o 
   6  11   4      218.95      229.50     17.60 o 
   7  11   4      124.20      115.32     14.16 o 
   8  11   4       37.35       15.52     11.38 o 
  -8  12   4       21.07       19.93     10.71 o 
  -7  12   4      116.85      136.53     15.02 o 
  -6  12   4       54.53       50.33      9.68 o 
  -5  12   4       31.15       31.04      8.82 o 
  -4  12   4        0.58       -7.65      6.29 o 
  -3  12   4       15.31        0.57      6.97 o 
  -2  12   4        1.34       -9.37      6.25 o 
  -1  12   4       32.72       42.50     10.34 o 
   0  12   4        5.66        3.37      8.16 o 
   1  12   4       29.47       28.29      8.97 o 
   2  12   4      140.17      134.92     12.34 o 
   3  12   4        8.86       -2.16      7.55 o 
   4  12   4        7.88       12.57     10.78 o 
   5  12   4        7.21        4.71     10.20 o 
   6  12   4       21.82       15.19     12.76 o 
  -5  13   4        7.88       10.93      9.45 o 
  -4  13   4      403.10      436.37     32.80 o 
  -3  13   4       33.00       33.02      9.80 o 
  -2  13   4      202.32      211.22     19.14 o 
  -1  13   4       52.35       52.04     11.25 o 
   0  13   4      172.51      171.62     13.94 o 
   1  13   4       37.23       30.28      9.49 o 
   2  13   4       48.85       31.64      9.95 o 
   3  13   4      148.41      205.25     24.91 o 
 -17   1   5       94.86       67.80     12.80 o 
 -16   1   5      792.71      907.77     36.50 o 
 -15   1   5       45.03       27.36      9.85 o 
 -14   1   5        3.83        8.95      8.13 o 
 -13   1   5      374.23      383.32     19.76 o 
 -12   1   5      938.39      969.30     34.36 o 
 -11   1   5     4787.24     5001.07    112.93 o 
 -10   1   5     2337.66     2471.79     49.50 o 
  -9   1   5     8370.27     8120.08    152.35 o 
  -8   1   5      203.42      257.41      8.31 o 
  -7   1   5       46.70       58.02      7.63 o 
  -6   1   5     5614.83     6138.91    115.99 o 
  -5   1   5     6136.72     6218.35    134.01 o 
  -4   1   5     9904.19    10542.38    224.36 o 
  -3   1   5      213.20      199.68      7.01 o 
  -2   1   5       87.55       46.30      2.10 o 
  -1   1   5      788.33      679.60     13.25 o 
   0   1   5     2033.11     2182.87     38.42 o 
   1   1   5     4477.84     4349.77     83.01 o 
   2   1   5     5450.20     5010.53    838.93 o 
   3   1   5       17.85       13.54      2.50 o 
   4   1   5     1829.40     2030.79     45.27 o 
   5   1   5     4816.03     5158.17    111.08 o 
   6   1   5     7326.18     7426.51    139.10 o 
   7   1   5     3446.26     3260.18     62.91 o 
   8   1   5     9399.07     9389.72    205.54 o 
   9   1   5      123.03      140.76     11.07 o 
  10   1   5     1611.13     1685.68     53.69 o 
  11   1   5       42.02       54.87     13.97 o 
  12   1   5     1835.94     1840.16     59.70 o 
  13   1   5      790.84      802.96     33.07 o 
  14   1   5      169.51      128.06     14.16 o 
  15   1   5      119.65      123.56     14.16 o 
 -17   2   5        0.33       -7.62     17.01 o 
 -16   2   5        1.66        9.43     10.71 o 
 -15   2   5       17.99       18.78      9.33 o 
 -14   2   5       44.71       36.37     10.93 o 
 -13   2   5      130.08      109.36     11.17 o 
 -12   2   5      329.01      301.85     16.74 o 
 -11   2   5        1.08        3.24      5.66 o 
 -10   2   5       42.89       34.80      5.02 o 
  -9   2   5      253.58      233.13      8.42 o 
  -8   2   5     1473.73     1377.33     28.95 o 
  -7   2   5       86.97       78.17      4.68 o 
  -6   2   5     1210.52     1112.97     27.30 o 
  -5   2   5      141.08      205.35     10.70 o 
  -4   2   5       85.51      102.16      6.59 o 
  -3   2   5     2972.04     3109.61     54.03 o 
  -2   2   5     7491.15     7361.93    124.69 o 
  -1   2   5     6828.35     6962.54    119.47 o 
   0   2   5     7025.70     6480.78    286.16 o 
   1   2   5     1971.31     2036.70     40.47 o 
   2   2   5      289.48      244.82      8.11 o 
   3   2   5      133.04      139.73      5.61 o 
   4   2   5        2.57        5.26      2.81 o 
   5   2   5      328.08      302.20     12.81 o 
   6   2   5      486.15      479.01     11.95 o 
   7   2   5      818.95      813.79     21.76 o 
   8   2   5      501.48      505.71     15.90 o 
   9   2   5      897.41      916.70     32.61 o 
  10   2   5      147.34      146.32     11.57 o 
  11   2   5        5.61        3.22      7.26 o 
  12   2   5     1016.95     1023.03     41.31 o 
  13   2   5       20.05       13.79      9.85 o 
  14   2   5      124.79      158.28     15.46 o 
  15   2   5      105.76      105.00     14.60 o 
 -17   3   5      176.18      147.36     15.88 o 
 -16   3   5      246.84      254.23     18.04 o 
 -15   3   5     1592.19     1616.79     54.10 o 
 -14   3   5      368.70      386.31     20.57 o 
 -13   3   5      520.22      521.29     23.61 o 
 -12   3   5      258.61      249.05     12.23 o 
 -11   3   5        2.47       -7.21      4.81 o 
 -10   3   5      411.64      428.19     12.55 o 
  -9   3   5     2898.20     3048.24     60.16 o 
  -8   3   5      633.50      699.33     14.75 o 
  -7   3   5       42.83       39.80      5.62 o 
  -6   3   5     5399.94     5771.23    101.71 o 
  -5   3   5     4782.30     5097.81     87.67 o 
  -4   3   5    10111.68    10305.47    160.63 o 
  -3   3   5      406.93      352.62      8.53 o 
  -2   3   5     5364.55     5856.14    100.09 o 
  -1   3   5      484.95      396.05     10.30 o 
   0   3   5     2884.20     2942.22     51.19 o 
   1   3   5     1211.29     1244.71     22.98 o 
   2   3   5      195.65      281.19      8.75 o 
   3   3   5      701.70      654.70     14.98 o 
   4   3   5     3380.31     3652.43     70.54 o 
   5   3   5      151.83      165.41     12.33 o 
   6   3   5     5181.98     5125.86    110.67 o 
   7   3   5        5.15        7.29      3.93 o 
   8   3   5     2974.22     3005.22     69.22 o 
   9   3   5      367.30      358.04     17.47 o 
  10   3   5      219.89      255.26     15.39 o 
  11   3   5      542.18      574.83     25.25 o 
  12   3   5     1100.91     1136.92     40.75 o 
  13   3   5      117.89      133.38     15.19 o 
  14   3   5      233.70      231.41     17.98 o 
  15   3   5      109.35      108.13     15.39 o 
 -16   4   5      257.77      245.91     18.04 o 
 -15   4   5        3.31       -1.27      9.72 o 
 -14   4   5        8.69        1.28      8.13 o 
 -13   4   5      312.95      317.38     21.26 o 
 -12   4   5      641.43      676.77     21.42 o 
 -11   4   5       72.19       61.42      6.94 o 
 -10   4   5      197.67      158.53     11.02 o 
  -9   4   5     4413.72     4311.81     95.40 o 
  -8   4   5      773.74      707.66     17.06 o 
  -7   4   5     3128.65     3168.29     65.82 o 
  -6   4   5      385.66      332.87     18.71 o 
  -5   4   5      284.82      227.68      7.70 o 
  -4   4   5       43.10       74.02      9.58 o 
  -3   4   5      702.16      716.92     14.56 o 
  -2   4   5     7870.97     7743.50    146.87 o 
  -1   4   5     3670.61     3606.99     70.13 o 
   0   4   5    12081.44    11560.81    217.12 o 
   1   4   5     3067.13     3149.27     55.19 o 
   2   4   5      757.08      745.13     21.12 o 
   3   4   5     9600.35     9569.04    180.17 o 
   4   4   5     1025.65     1033.00     22.35 o 
   5   4   5      181.15      191.75      7.03 o 
   6   4   5        1.86       -3.95      3.47 o 
   7   4   5       77.13       70.52      6.11 o 
   8   4   5      384.76      390.88     12.26 o 
   9   4   5        1.43        4.12      4.47 o 
  10   4   5      682.60      673.81     22.99 o 
  11   4   5       32.14       29.33      8.99 o 
  12   4   5        9.04       16.85      9.63 o 
  13   4   5       25.73       15.58     12.15 o 
  14   4   5      286.86      308.65     34.02 o 
 -16   5   5       32.29       18.22     10.71 o 
 -15   5   5      352.46      345.53     20.93 o 
 -14   5   5        1.25        4.86      8.59 o 
 -13   5   5      279.52      279.04     30.98 o 
 -12   5   5      280.37      299.44     13.65 o 
 -11   5   5      660.92      683.21     21.22 o 
 -10   5   5      161.44      145.00     11.57 o 
  -9   5   5       35.53       26.97      4.63 o 
  -8   5   5       67.11       68.40      5.25 o 
  -7   5   5     3891.60     3855.32    170.34 o 
  -6   5   5     3228.21     3183.62     64.31 o 
  -5   5   5        4.42        3.18      3.17 o 
  -4   5   5     7228.87     7393.00    138.74 o 
  -3   5   5      825.81      940.28     18.56 o 
  -2   5   5     4977.64     5146.86     99.16 o 
  -1   5   5      267.97      292.23      9.40 o 
   0   5   5      426.11      392.12     11.23 o 
   1   5   5       96.40       70.22      4.80 o 
   2   5   5     1299.84     1454.99     40.51 o 
   3   5   5     5363.20     5209.04    220.82 o 
   4   5   5     3695.97     3782.25     73.61 o 
   5   5   5       53.25       60.54      5.61 o 
   6   5   5      577.74      615.99     17.80 o 
   7   5   5     1264.38     1230.59     31.65 o 
   8   5   5       34.28       32.99      5.13 o 
   9   5   5      133.58       98.35      7.37 o 
  10   5   5      211.77      190.53     11.61 o 
  11   5   5       12.08        0.98      7.46 o 
  12   5   5      611.40      623.02     23.39 o 
  13   5   5      113.74      115.36     12.13 o 
  14   5   5      161.49      189.60     19.76 o 
 -15   6   5      248.24      229.07     23.69 o 
 -14   6   5      278.10      269.27     18.34 o 
 -13   6   5      167.84      196.87     11.88 o 
 -12   6   5        4.71        5.95      6.52 o 
 -11   6   5      963.32      929.60     33.00 o 
 -10   6   5        9.03        6.88      5.61 o 
  -9   6   5      530.70      536.61     17.71 o 
  -8   6   5       91.85       80.75      5.65 o 
  -7   6   5      648.49      642.72     29.50 o 
  -6   6   5      566.42      555.92     17.42 o 
  -5   6   5        6.92       11.31      3.76 o 
  -4   6   5      530.34      551.25     23.29 o 
  -3   6   5     3503.96     3728.50     68.86 o 
  -2   6   5      655.33      585.83     24.73 o 
  -1   6   5     1137.47     1139.51     25.46 o 
   0   6   5     1022.19      974.38     22.28 o 
   1   6   5      517.74      508.43     13.95 o 
   2   6   5      176.33      196.04      9.34 o 
   3   6   5     4305.21     4341.08    120.69 o 
   4   6   5        2.58        5.95      4.21 o 
   5   6   5     2189.23     2146.67     50.51 o 
   6   6   5      115.50      112.33     10.20 o 
   7   6   5        2.93        7.52      6.71 o 
   8   6   5      536.21      527.12     18.75 o 
   9   6   5      354.47      356.17     15.38 o 
  10   6   5       14.84        5.06     10.20 o 
  11   6   5      110.98       94.83     13.75 o 
  12   6   5        1.36        7.42     11.57 o 
  13   6   5      220.52      227.41     21.87 o 
 -15   7   5      223.96      224.77     27.94 o 
 -14   7   5      220.45      212.62     26.73 o 
 -13   7   5       27.13       11.09     10.20 o 
 -12   7   5       20.30       11.12      8.46 o 
 -11   7   5      298.28      296.89     17.47 o 
 -10   7   5      375.94      387.86     19.32 o 
  -9   7   5      507.45      507.57     22.29 o 
  -8   7   5      925.33      906.21     25.12 o 
  -7   7   5      439.74      409.69     18.84 o 
  -6   7   5      469.71      445.04     18.24 o 
  -5   7   5      233.52      199.79      9.05 o 
  -4   7   5      866.78      845.61     22.72 o 
  -3   7   5      216.92      243.22      8.59 o 
  -2   7   5      469.84      443.77     13.32 o 
  -1   7   5     1007.49      946.13     22.25 o 
   0   7   5      416.30      494.55     14.54 o 
   1   7   5      313.95      300.77     10.75 o 
   2   7   5     1034.19     1062.03     28.20 o 
   3   7   5       98.65      107.67     21.08 o 
   4   7   5      619.98      622.17     18.87 o 
   5   7   5      251.85      215.56     10.23 o 
   6   7   5      739.97      748.02     27.67 o 
   7   7   5     2197.80     2168.72     65.38 o 
   8   7   5       22.31       26.43      9.11 o 
   9   7   5        8.66       -2.00      6.73 o 
  10   7   5       80.12       98.31     10.00 o 
  11   7   5        0.26       10.65     11.54 o 
  12   7   5        5.43       11.44     12.43 o 
 -14   8   5      214.95      182.25     24.30 o 
 -13   8   5      499.59      460.48     23.15 o 
 -12   8   5      401.24      404.65     21.79 o 
 -11   8   5      853.67      877.87     33.37 o 
 -10   8   5        9.47        1.85      8.13 o 
  -9   8   5      174.83      168.45     13.30 o 
  -8   8   5      224.28      194.27     10.48 o 
  -7   8   5       10.51        1.32      5.26 o 
  -6   8   5      814.95      766.25     22.82 o 
  -5   8   5      746.69      776.80     23.85 o 
  -4   8   5       72.29       70.53      5.83 o 
  -3   8   5     1577.20     1647.90     48.68 o 
  -2   8   5      177.76      164.44      8.47 o 
  -1   8   5      456.51      453.04     14.56 o 
   0   8   5      316.08      329.36     13.15 o 
   1   8   5     1828.50     1804.43     38.62 o 
   2   8   5      155.59      151.55      9.52 o 
   3   8   5     1011.43     1014.62     27.75 o 
   4   8   5        0.91        4.97      6.04 o 
   5   8   5     1851.87     1790.58     55.66 o 
   6   8   5      766.48      808.29     29.92 o 
   7   8   5     1119.92     1108.61     67.43 o 
   8   8   5      470.00      525.74     23.87 o 
   9   8   5      298.10      301.64     15.38 o 
  10   8   5      107.35       86.38     10.00 o 
  11   8   5      188.39      199.55     18.46 o 
  12   8   5       13.84       17.62     20.05 o 
 -13   9   5      125.94      130.32     15.39 o 
 -12   9   5        1.32        2.48      9.85 o 
 -11   9   5      183.87      178.28     15.02 o 
 -10   9   5      389.99      370.63     20.57 o 
  -9   9   5      240.82      244.64     16.26 o 
  -8   9   5       52.89       56.12     10.51 o 
  -7   9   5       22.86       28.07      6.76 o 
  -6   9   5       81.62      108.64      9.06 o 
  -5   9   5      136.84      128.90      8.92 o 
  -4   9   5      243.37      237.21     10.67 o 
  -3   9   5      570.07      571.47     20.21 o 
  -2   9   5      891.87      871.42     22.50 o 
  -1   9   5      675.35      695.26     19.43 o 
   0   9   5      113.74      126.71      8.31 o 
   1   9   5       68.14       65.18      6.75 o 
   2   9   5     1868.20     1702.66     42.91 o 
   3   9   5        0.73       -3.70      6.60 o 
   4   9   5        3.69       -5.23      4.81 o 
   5   9   5       82.34       65.43     10.20 o 
   6   9   5       36.20       28.64      8.75 o 
   7   9   5        1.92        1.56      8.75 o 
   8   9   5        0.35       -5.89      8.46 o 
   9   9   5        0.02       -4.70      7.46 o 
  10   9   5       78.32       74.88     10.54 o 
  11   9   5        1.94       -0.59     12.43 o 
 -11  10   5      337.79      326.20     20.57 o 
 -10  10   5      336.53      329.50     20.07 o 
  -9  10   5       80.42       58.74     13.36 o 
  -8  10   5      847.63      801.53     35.84 o 
  -7  10   5      963.93      885.10     42.24 o 
  -6  10   5       60.94       67.10      8.67 o 
  -5  10   5      161.94      146.07      9.79 o 
  -4  10   5       74.58       79.54      8.15 o 
  -3  10   5       32.17       18.86      6.57 o 
  -2  10   5       91.94       92.33      8.03 o 
  -1  10   5      542.19      500.44     16.79 o 
   0  10   5      443.21      425.30     15.61 o 
   1  10   5     2520.76     2426.45     59.41 o 
   2  10   5       79.90       73.59      8.97 o 
   3  10   5      292.26      278.99     16.14 o 
   4  10   5        0.20       -3.87      5.88 o 
   5  10   5      615.80      587.02     28.55 o 
   6  10   5      322.99      377.25     21.43 o 
   7  10   5      665.71      634.95     28.31 o 
   8  10   5       67.90       76.48     13.13 o 
   9  10   5      370.88      402.06     18.94 o 
 -10  11   5      134.13      153.59     15.88 o 
  -9  11   5       27.73       20.93     20.05 o 
  -8  11   5        9.68        5.64     10.51 o 
  -7  11   5      228.62      266.04     18.34 o 
  -6  11   5      201.37      211.21     27.16 o 
  -5  11   5        4.13        3.91      6.60 o 
  -4  11   5      446.04      501.78     17.49 o 
  -3  11   5       68.32       78.06      8.68 o 
  -2  11   5        0.15       -2.06      6.38 o 
  -1  11   5      810.33      832.08     25.38 o 
   0  11   5        9.76        7.81      6.61 o 
   1  11   5        0.04        3.35      7.33 o 
   2  11   5      195.20      199.92     12.81 o 
   3  11   5      178.60      178.61     12.89 o 
   4  11   5        0.06       -7.13      9.63 o 
   5  11   5      114.09      120.45     13.67 o 
   6  11   5        2.23        3.31      9.33 o 
   7  11   5        7.45        2.09     10.51 o 
   8  11   5       39.38       46.99     12.26 o 
  -8  12   5      255.05      279.80     27.94 o 
  -7  12   5       41.09       24.97     12.26 o 
  -6  12   5       42.73       46.76      9.38 o 
  -5  12   5      260.83      229.70     14.36 o 
  -4  12   5      138.29      143.20     10.88 o 
  -3  12   5        6.28       -6.61      6.67 o 
  -2  12   5        0.45       -7.41      6.86 o 
  -1  12   5      494.30      471.79     17.78 o 
   0  12   5       23.80       40.22      8.03 o 
   1  12   5      827.08      779.80     27.05 o 
   2  12   5       33.74       36.85      9.51 o 
   3  12   5      148.18      139.65     12.52 o 
   4  12   5       17.14       14.53     10.78 o 
   5  12   5       28.81       15.19     11.17 o 
   6  12   5       28.05       41.34     12.26 o 
  -4  13   5       48.19       38.39      9.00 o 
  -3  13   5        9.69        1.31      8.03 o 
  -2  13   5       84.80      108.26     10.84 o 
  -1  13   5        7.14       -4.37      7.25 o 
   0  13   5       40.28       27.72      9.25 o 
   1  13   5       43.46       37.72      9.22 o 
   2  13   5       48.16       45.99     10.95 o 
 -17   0   6       14.32        6.07     14.58 o 
 -16   0   6      307.41      370.57     31.59 o 
 -15   0   6      392.57      436.17     31.59 o 
 -14   0   6      584.08      658.51     40.09 o 
 -13   0   6       23.20       13.36     12.15 o 
 -12   0   6      606.47      662.16     37.66 o 
 -11   0   6      163.07      159.90     11.07 o 
 -10   0   6       53.52       37.65      6.40 o 
  -9   0   6       27.83       33.87     11.54 o 
  -8   0   6     2971.41     2823.66     78.91 o 
  -7   0   6      353.27      321.42     13.75 o 
  -6   0   6    12613.35    12454.39    328.08 o 
  -5   0   6    51841.26    50459.41   1313.58 o 
  -4   0   6     9949.84     9953.18    262.47 o 
  -3   0   6    24154.05    21508.41   1443.06 o 
  -2   0   6      139.98      135.01      6.71 o 
  -1   0   6     2686.79     2935.03     87.48 o 
   0   0   6        3.93        0.81      3.04 o 
   1   0   6     4277.99     4619.31    170.10 o 
   2   0   6     1523.22     1630.49     64.39 o 
   4   0   6       47.87       58.32      7.29 o 
   5   0   6      106.04       91.69      8.50 o 
   6   0   6        9.78        3.64      4.30 o 
   7   0   6      442.41      497.68     21.87 o 
   8   0   6      634.87      569.82     32.80 o 
   9   0   6       57.32       72.90     13.36 o 
  10   0   6       87.49       83.83     14.58 o 
  11   0   6      768.59      704.68     41.31 o 
  12   0   6      863.98      913.66     51.03 o 
  13   0   6     3584.75     3655.84    155.52 o 
  14   0   6      146.17      145.80     20.65 o 
 -17   1   6       42.39       39.44     11.94 o 
 -16   1   6        0.18        7.90     10.31 o 
 -15   1   6        0.98       -7.29      8.59 o 
 -14   1   6       40.03       35.13      9.85 o 
 -13   1   6      216.93      204.94     14.60 o 
 -12   1   6        3.43        0.00      6.87 o 
 -11   1   6      402.42      433.73     13.18 o 
 -10   1   6      562.48      534.61     14.79 o 
  -9   1   6        4.11        9.61      6.46 o 
  -8   1   6      141.14      129.03     13.40 o 
  -7   1   6     1465.42     1486.02     31.25 o 
  -6   1   6     4383.79     4303.18     82.65 o 
  -5   1   6      642.98      653.53     17.97 o 
  -4   1   6      170.99      150.09      5.23 o 
  -3   1   6      584.58      470.73     10.41 o 
  -2   1   6      346.02      360.50     10.78 o 
  -1   1   6      841.65      767.34     15.20 o 
   0   1   6     1029.36     1051.50     19.87 o 
   1   1   6      126.13      107.31      4.68 o 
   2   1   6      625.07      704.89     22.34 o 
   3   1   6      558.05      577.11     26.73 o 
   4   1   6     5905.18     5801.84    155.24 o 
   5   1   6       84.80       83.55      5.11 o 
   6   1   6      823.08      763.83     17.48 o 
   7   1   6      221.75      202.04      9.10 o 
   8   1   6       68.00       90.11      9.85 o 
   9   1   6      145.32      143.69     12.03 o 
  10   1   6      404.07      404.46     20.18 o 
  11   1   6       44.48       42.08      9.85 o 
  12   1   6       61.28       58.05     11.07 o 
  13   1   6       90.32      117.21     13.30 o 
  14   1   6        0.14        3.64     10.31 o 
 -17   2   6        8.46        4.13     10.71 o 
 -16   2   6      547.66      561.79     27.05 o 
 -15   2   6      570.92      583.86     27.05 o 
 -14   2   6      621.04      641.38     27.45 o 
 -13   2   6        1.79        2.94     12.15 o 
 -12   2   6      378.53      398.85     15.54 o 
 -11   2   6      449.00      456.27     16.77 o 
 -10   2   6      634.73      675.16     17.09 o 
  -9   2   6       80.20       72.51      5.71 o 
  -8   2   6     2318.14     2278.56     46.09 o 
  -7   2   6     1021.56     1172.04     69.49 o 
  -6   2   6     1575.17     1578.89     38.03 o 
  -5   2   6     6161.61     5931.27    119.31 o 
  -4   2   6     4827.42     4768.97     81.90 o 
  -3   2   6    11316.35    11305.96    191.03 o 
  -2   2   6     4775.13     4993.37     85.80 o 
  -1   2   6       57.82       90.31      4.74 o 
   0   2   6      107.65      129.67      5.29 o 
   1   2   6      577.43      659.99     15.48 o 
   2   2   6     1114.80     1088.93     26.85 o 
   3   2   6     4348.25     4828.57     99.00 o 
   4   2   6     2285.14     2505.07     55.81 o 
   5   2   6      412.08      476.61     13.75 o 
   6   2   6       20.13       28.68      3.93 o 
   7   2   6     3406.02     3446.27     78.81 o 
   8   2   6       82.06       93.33      6.73 o 
   9   2   6      412.67      427.72     20.18 o 
  10   2   6      234.29      260.60     15.88 o 
  11   2   6      859.15      842.68     46.78 o 
  12   2   6      155.34      182.25     15.74 o 
  13   2   6     1861.59     1946.93     63.96 o 
  14   2   6      119.59      123.60     14.16 o 
 -16   3   6       89.72       99.53     13.30 o 
 -15   3   6      268.43      276.66     18.84 o 
 -14   3   6     1050.40     1041.57     37.77 o 
 -13   3   6      928.69      891.46     33.47 o 
 -12   3   6      293.29      347.84     17.55 o 
 -11   3   6      527.78      545.90     18.41 o 
 -10   3   6       75.38       71.46      6.03 o 
  -9   3   6       25.24       28.03     10.55 o 
  -8   3   6      105.77       94.16     15.26 o 
  -7   3   6       23.42       26.88      3.91 o 
  -6   3   6      371.70      398.35     11.18 o 
  -5   3   6     1398.50     1431.79     27.02 o 
  -4   3   6     1044.96      952.76     18.86 o 
  -3   3   6     3405.86     2981.22     60.54 o 
  -2   3   6       53.43       54.73     10.34 o 
  -1   3   6      776.01      882.88     21.92 o 
   0   3   6     1998.52     1919.03     38.96 o 
   1   3   6      580.08      552.39     11.91 o 
   2   3   6      654.03      624.70     14.50 o 
   3   3   6        1.59        2.13      2.77 o 
   4   3   6    11509.66    11560.22    217.09 o 
   5   3   6      175.53      206.30      7.64 o 
   6   3   6     6227.41     6215.88    139.31 o 
   7   3   6        9.97       10.50      4.21 o 
   8   3   6       97.31      111.72      9.46 o 
   9   3   6      172.19      169.06     12.26 o 
  10   3   6      338.10      317.46     17.47 o 
  11   3   6      229.74      238.75     17.62 o 
  12   3   6       22.58       22.77      9.85 o 
  13   3   6       54.95       80.43     12.43 o 
  14   3   6       24.27        8.84     10.71 o 
 -16   4   6      205.02      187.30     16.74 o 
 -15   4   6        8.76        7.48     10.71 o 
 -14   4   6      526.50      514.61     24.87 o 
 -13   4   6       15.17       10.93      8.59 o 
 -12   4   6      172.94      158.56     13.60 o 
 -11   4   6      680.31      691.88     21.60 o 
 -10   4   6      633.05      625.13     29.77 o 
  -9   4   6      624.61      607.97     19.25 o 
  -8   4   6     1604.23     1658.27     64.76 o 
  -7   4   6      247.75      249.76     13.30 o 
  -6   4   6     1342.84     1372.12     29.10 o 
  -5   4   6     1802.48     2036.70     37.21 o 
  -4   4   6     2946.08     2965.28     52.37 o 
  -3   4   6     1295.26     1345.52     25.25 o 
  -2   4   6     1554.35     1545.36     32.43 o 
  -1   4   6     1596.72     1627.98     33.94 o 
   0   4   6        1.06        0.29      2.84 o 
   1   4   6     1181.55     1182.66     22.64 o 
   2   4   6      268.99      224.35      7.40 o 
   3   4   6     3237.69     3309.42     96.32 o 
   4   4   6       21.36       36.94      4.09 o 
   5   4   6      234.70      264.30      8.94 o 
   6   4   6       65.17       77.58      6.11 o 
   7   4   6     2243.89     2291.29     54.96 o 
   8   4   6      704.79      705.01     19.11 o 
   9   4   6     1793.80     1708.43     45.29 o 
  10   4   6      116.54      129.72     11.39 o 
  11   4   6     1042.65     1078.05     32.64 o 
  12   4   6        3.98       -2.09      7.55 o 
  13   4   6       65.18       61.24     10.69 o 
  14   4   6       74.59       80.80     11.97 o 
 -16   5   6        3.48       -5.47     10.31 o 
 -15   5   6      281.87      264.73     18.46 o 
 -14   5   6       56.87       54.60     10.71 o 
 -13   5   6      564.38      583.01     47.21 o 
 -12   5   6      519.10      546.99     19.37 o 
 -11   5   6     3377.54     3256.08     93.45 o 
 -10   5   6      110.78      113.24     10.37 o 
  -9   5   6       63.77       60.39      5.42 o 
  -8   5   6      572.87      590.15     27.99 o 
  -7   5   6        4.43       -0.72      3.57 o 
  -6   5   6       42.95       42.89      4.40 o 
  -5   5   6       30.95       29.17      4.68 o 
  -4   5   6      165.56      145.33      6.97 o 
  -3   5   6      403.25      328.33     10.57 o 
  -2   5   6      272.74      309.04     16.96 o 
  -1   5   6      936.90      982.55     22.14 o 
   0   5   6     1707.21     1642.47     34.56 o 
   1   5   6      893.99      812.04     19.24 o 
   2   5   6     1717.44     1879.27     44.77 o 
   3   5   6        2.88        8.22      5.51 o 
   4   5   6     4651.22     4458.04     99.44 o 
   5   5   6      644.12      660.95     19.30 o 
   6   5   6     1697.39     1683.21     51.20 o 
   7   5   6       65.66       64.37      9.11 o 
   8   5   6      903.80      851.38     25.19 o 
   9   5   6      757.59      782.75     27.70 o 
  10   5   6      346.57      333.97     20.18 o 
  11   5   6      154.13      173.24     17.18 o 
  12   5   6       70.11       65.58     13.30 o 
  13   5   6        1.88        4.62     12.80 o 
 -15   6   6        0.14       -1.21     17.01 o 
 -14   6   6     1110.60     1047.30     57.10 o 
 -13   6   6       64.77       52.17     10.51 o 
 -12   6   6      818.24      829.67     32.51 o 
 -11   6   6       79.18       75.07     10.20 o 
 -10   6   6      276.75      286.84     16.60 o 
  -9   6   6      464.80      446.43     33.38 o 
  -8   6   6      270.08      299.00     16.26 o 
  -7   6   6      111.66      110.38     10.84 o 
  -6   6   6       14.05       12.04      4.55 o 
  -5   6   6      100.28       85.32      6.42 o 
  -4   6   6      960.77     1034.61     24.06 o 
  -3   6   6       16.92        1.53      5.26 o 
  -2   6   6      425.69      429.89     14.56 o 
  -1   6   6     3122.27     3069.63     61.64 o 
   0   6   6       16.79       16.92      5.59 o 
   1   6   6     1055.56      959.56     22.42 o 
   2   6   6      969.33      878.69     24.04 o 
   3   6   6     1050.01     1022.58     33.37 o 
   4   6   6        4.58       11.27      4.55 o 
   5   6   6     1258.55     1255.45     32.35 o 
   6   6   6       40.74       36.00      7.86 o 
   7   6   6      792.67      791.35     34.02 o 
   8   6   6     1088.52     1117.37     37.88 o 
   9   6   6      669.60      709.95     23.24 o 
  10   6   6       89.61       92.58     13.67 o 
  11   6   6      637.82      689.83     43.13 o 
  12   6   6        0.29        9.34     12.43 o 
  13   6   6       30.70       41.86     13.30 o 
 -14   7   6      222.97      262.43     27.94 o 
 -13   7   6      677.49      645.68     66.82 o 
 -12   7   6      203.58      222.98     16.60 o 
 -11   7   6     1888.36     1898.45     59.48 o 
 -10   7   6      391.06      378.97     19.70 o 
  -9   7   6      441.33      433.90     20.57 o 
  -8   7   6     1592.56     1541.32     48.88 o 
  -7   7   6        5.33        2.11      6.38 o 
  -6   7   6      441.03      450.52     16.01 o 
  -5   7   6      183.85      188.98      8.96 o 
  -4   7   6      555.84      600.79     17.18 o 
  -3   7   6       41.84       37.83      5.14 o 
  -2   7   6      169.26      159.82      8.12 o 
  -1   7   6     1427.75     1428.42     31.52 o 
   0   7   6     2484.90     2379.96     49.24 o 
   1   7   6      736.22      706.89     24.03 o 
   2   7   6     1500.67     1494.56     37.54 o 
   3   7   6        0.33        1.68      4.81 o 
   4   7   6     1351.47     1276.40     33.32 o 
   5   7   6       36.09       45.56      8.46 o 
   6   7   6      262.74      321.55     17.12 o 
   7   7   6       88.87       97.60     11.54 o 
   8   7   6     1159.52     1116.08     38.40 o 
   9   7   6      176.81      198.80     15.86 o 
  10   7   6      225.32      231.35     18.46 o 
  11   7   6       65.66       77.13     14.16 o 
  12   7   6      109.82       93.59     16.26 o 
 -13   8   6       74.06       78.80     15.19 o 
 -12   8   6      105.90       88.60     12.55 o 
 -11   8   6       48.05       43.30     11.07 o 
 -10   8   6        0.75       -3.78      7.59 o 
  -9   8   6        0.25        7.29      8.09 o 
  -8   8   6       47.08       33.27      6.32 o 
  -7   8   6      230.41      244.13     12.07 o 
  -6   8   6        0.79       -1.98      5.39 o 
  -5   8   6      247.33      247.28     12.81 o 
  -4   8   6      110.37      115.05     16.48 o 
  -3   8   6      429.88      445.72     14.48 o 
  -2   8   6      118.77      116.94      7.62 o 
  -1   8   6       36.33       36.17      5.59 o 
   0   8   6      471.30      448.59     15.78 o 
   1   8   6       45.56       42.27      6.66 o 
   2   8   6      604.35      594.61     19.82 o 
   3   8   6     1034.26     1018.04     28.20 o 
   4   8   6      134.57      107.97      8.63 o 
   5   8   6     1958.93     1850.49     57.76 o 
   6   8   6       44.47       34.23      8.75 o 
   7   8   6      725.02      757.15     29.56 o 
   8   8   6        2.54        0.79      8.46 o 
   9   8   6      104.86       94.14     10.54 o 
  10   8   6       12.84       -1.46      7.50 o 
  11   8   6        4.44        2.70     11.38 o 
 -12   9   6       78.33       57.34     12.03 o 
 -11   9   6       21.32       16.75      9.85 o 
 -10   9   6      480.71      508.44     25.25 o 
  -9   9   6      613.15      567.39     35.23 o 
  -8   9   6     1517.21     1479.03     43.05 o 
  -7   9   6        4.85        8.66      6.50 o 
  -6   9   6       75.46       63.33      7.95 o 
  -5   9   6       16.38       16.81      5.85 o 
  -4   9   6      120.62      115.31      8.30 o 
  -3   9   6     2142.78     2117.43     49.63 o 
  -2   9   6       17.75        6.80      5.70 o 
  -1   9   6     1112.41     1060.62     30.16 o 
   0   9   6     3523.83     3359.10     68.61 o 
   1   9   6      188.96      177.28      9.69 o 
   2   9   6      101.84      104.63      9.06 o 
   3   9   6     1064.54      971.91     32.09 o 
   4   9   6      235.35      194.66     20.05 o 
   5   9   6        1.56        6.94      8.75 o 
   6   9   6      285.88      256.69     16.93 o 
   7   9   6       11.09       13.92      8.99 o 
   8   9   6      852.39      875.93     34.24 o 
   9   9   6        6.36        5.86      7.78 o 
  10   9   6      307.24      311.46     17.14 o 
 -11  10   6       11.44        4.03     10.71 o 
 -10  10   6        8.41        1.21      8.75 o 
  -9  10   6        2.77        2.95      8.75 o 
  -8  10   6       65.20       73.87     12.80 o 
  -7  10   6        1.75       -6.11      6.73 o 
  -6  10   6      546.19      551.93     20.47 o 
  -5  10   6      408.32      414.65     20.69 o 
  -4  10   6      117.08      118.45      9.39 o 
  -3  10   6       98.24       79.59      8.12 o 
  -2  10   6      600.16      612.11     18.95 o 
  -1  10   6      688.68      692.47     20.42 o 
   0  10   6      208.32      195.49     10.81 o 
   1  10   6        1.72       -5.23      6.50 o 
   2  10   6      470.80      441.76     17.71 o 
   3  10   6       19.97       24.03      7.55 o 
   4  10   6       35.55       34.46     10.51 o 
   5  10   6      595.03      639.23     27.45 o 
   6  10   6       37.29       50.18     10.78 o 
   7  10   6       27.99       50.50     11.94 o 
   8  10   6       55.78       73.40     12.55 o 
   9  10   6       71.25       95.36     11.19 o 
  -9  11   6      812.04      788.44     65.00 o 
  -8  11   6      117.67      114.26     15.79 o 
  -7  11   6      276.21      289.13     15.47 o 
  -6  11   6      315.76      294.38     14.89 o 
  -5  11   6      351.61      337.17     14.79 o 
  -4  11   6      824.77      866.30     27.19 o 
  -3  11   6      109.13       98.73      9.12 o 
  -2  11   6      649.48      670.28     20.99 o 
  -1  11   6       35.23       34.99      8.42 o 
   0  11   6      731.52      638.37     22.62 o 
   1  11   6       95.53      110.00     10.81 o 
   2  11   6      487.51      452.58     19.11 o 
   3  11   6      605.61      626.84     22.63 o 
   4  11   6       23.55       18.81     10.51 o 
   5  11   6       88.27       88.48     13.13 o 
   6  11   6       91.79       70.84     13.30 o 
   7  11   6        6.97        3.64     10.78 o 
  -7  12   6       10.72       11.28     11.66 o 
  -6  12   6      164.52      185.87     13.89 o 
  -5  12   6       13.96        5.98      7.12 o 
  -4  12   6        0.05       -9.70      6.47 o 
  -3  12   6       21.08       19.94      7.88 o 
  -2  12   6       40.25       32.01      8.30 o 
  -1  12   6      160.92      183.11     11.88 o 
   0  12   6       35.97       32.33      9.33 o 
   1  12   6      356.96      368.04     18.16 o 
   2  12   6       54.17       86.41     10.54 o 
   3  12   6       46.34       40.47     11.91 o 
   4  12   6       70.86       73.57     13.43 o 
 -17   1   7      700.13      764.32     33.93 o 
 -16   1   7      150.23      193.76     17.60 o 
 -15   1   7      624.73      655.49     28.77 o 
 -14   1   7       54.29       74.13     12.03 o 
 -13   1   7     4276.28     4455.57    129.29 o 
 -12   1   7      337.39      320.75     13.99 o 
 -11   1   7       15.82       10.33      4.48 o 
 -10   1   7      248.99      216.96      9.08 o 
  -9   1   7      745.02      797.31     19.27 o 
  -8   1   7      122.36      109.01      6.21 o 
  -7   1   7     1285.61     1413.04     30.18 o 
  -6   1   7     1929.62     1635.88     39.45 o 
  -5   1   7     6129.49     6430.76    139.38 o 
  -4   1   7     2130.93     2238.39     40.48 o 
  -3   1   7     2404.01     2515.92     40.81 o 
  -2   1   7     2902.57     2784.69     45.02 o 
  -1   1   7     7026.53     7000.48    119.20 o 
   0   1   7     1590.13     1499.42     27.90 o 
   1   1   7     1433.82     1338.51     32.22 o 
   2   1   7    14244.82    14336.93    365.12 o 
   3   1   7       26.25       15.24      6.68 o 
   4   1   7     3875.16     4112.77    111.53 o 
   5   1   7     1983.49     2210.61     50.44 o 
   6   1   7       22.17       32.15      4.12 o 
   7   1   7      975.97      929.23     25.11 o 
   8   1   7     3081.98     3129.74     92.35 o 
   9   1   7     1425.69     1481.91     48.53 o 
  10   1   7      284.71      337.61     23.69 o 
  11   1   7      518.83      557.52     26.19 o 
  12   1   7      541.69      498.76     24.87 o 
  13   1   7       25.82       19.59     10.71 o 
  14   1   7      448.96      414.00     24.06 o 
 -16   2   7       12.43       19.10     10.71 o 
 -15   2   7       94.00      109.67     14.00 o 
 -14   2   7        1.49       -7.12     11.54 o 
 -13   2   7      181.72      197.73     15.19 o 
 -12   2   7      299.28      296.49     13.78 o 
 -11   2   7      170.62      166.93      8.42 o 
 -10   2   7     1085.90     1067.24     24.71 o 
  -9   2   7     1118.57     1118.47     25.32 o 
  -8   2   7      368.16      411.88     33.22 o 
  -7   2   7     2497.10     2372.30    117.12 o 
  -6   2   7      309.62      333.98     10.30 o 
  -5   2   7      779.24      869.46     17.90 o 
  -4   2   7      726.41      620.21     13.55 o 
  -3   2   7       15.77        9.82      2.65 o 
  -2   2   7     1065.03     1054.59     20.62 o 
  -1   2   7      396.96      398.64      9.61 o 
   0   2   7      409.31      415.18     11.23 o 
   1   2   7        3.27       -0.94      2.68 o 
   2   2   7       40.45       28.11      4.09 o 
   3   2   7       76.73       29.50     10.77 o 
   4   2   7       19.80       28.89      4.41 o 
   5   2   7       38.84       32.46      4.41 o 
   6   2   7     1043.21     1011.72     31.28 o 
   7   2   7       81.45       85.95      7.95 o 
   8   2   7      154.01      149.36     11.57 o 
   9   2   7      491.57      469.11     22.48 o 
  10   2   7     1041.92     1095.04     39.49 o 
  11   2   7      654.61      665.88     28.69 o 
  12   2   7       43.04       61.96     11.94 o 
  13   2   7      113.26      129.66     14.87 o 
  14   2   7       13.61       14.58      9.45 o 
 -16   3   7       32.81       26.12     11.17 o 
 -15   3   7      750.57      776.06     35.84 o 
 -14   3   7       99.43      101.72     12.80 o 
 -13   3   7      932.52     1027.09     43.74 o 
 -12   3   7      218.08      244.65     12.34 o 
 -11   3   7     1042.58     1091.66     30.10 o 
 -10   3   7        2.09       -0.09      4.73 o 
  -9   3   7      667.53      683.02     21.76 o 
  -8   3   7        8.53        9.71      4.19 o 
  -7   3   7     1411.07     1433.31     30.79 o 
  -6   3   7        2.03       -4.42      2.94 o 
  -5   3   7      814.41      822.90     17.12 o 
  -4   3   7     1650.34     1746.09     32.33 o 
  -3   3   7     3459.07     3823.43     67.04 o 
  -2   3   7      177.63      160.62      9.09 o 
  -1   3   7     5543.00     5559.60    107.12 o 
   0   3   7     3774.89     3786.16     74.12 o 
   1   3   7       44.15       54.95      3.63 o 
   2   3   7     4560.29     4653.11     89.84 o 
   3   3   7     1559.69     1805.96     43.35 o 
   4   3   7     3566.76     3558.48     69.49 o 
   5   3   7       63.99       86.62      8.87 o 
   6   3   7      937.70      912.80     24.84 o 
   7   3   7      195.13      192.42     16.14 o 
   8   3   7      377.81      374.95     13.89 o 
   9   3   7     1616.32     1607.86     51.93 o 
  10   3   7       17.93       20.13      8.75 o 
  11   3   7      417.79      419.15     31.59 o 
  12   3   7      492.53      523.47     41.31 o 
  13   3   7       29.31       41.77     11.07 o 
 -16   4   7       35.73       23.08     11.17 o 
 -15   4   7      151.90      165.98     15.74 o 
 -14   4   7        0.66       -0.58      8.99 o 
 -13   4   7       15.04       25.64     10.02 o 
 -12   4   7     1088.68     1024.44     32.88 o 
 -11   4   7      353.80      366.51     18.84 o 
 -10   4   7     1430.66     1395.25     47.04 o 
  -9   4   7      215.13      225.12      9.53 o 
  -8   4   7       48.32       47.76      5.34 o 
  -7   4   7     4585.31     4533.04     88.11 o 
  -6   4   7      449.03      462.88     13.07 o 
  -5   4   7     2473.64     2350.08     42.96 o 
  -4   4   7     2908.28     2801.71     50.08 o 
  -3   4   7       29.08       22.82      3.77 o 
  -2   4   7      711.48      721.57     17.55 o 
  -1   4   7       54.81       66.54      5.35 o 
   0   4   7     1851.12     1821.39     37.77 o 
   1   4   7       18.82       46.37      5.57 o 
   2   4   7     1129.46     1058.50     23.16 o 
   3   4   7     2334.20     2176.78     51.28 o 
   4   4   7       81.43       91.79      5.51 o 
   5   4   7      718.74      678.27     16.75 o 
   6   4   7     1277.42     1325.01     33.76 o 
   7   4   7     1620.61     1666.99     41.85 o 
   8   4   7      890.57      835.84     21.21 o 
   9   4   7      863.76      864.36     26.92 o 
  10   4   7      347.52      382.00     16.94 o 
  11   4   7      354.71      367.45     23.15 o 
  12   4   7      211.91      253.96     20.62 o 
  13   4   7       97.75       78.04     15.18 o 
 -15   5   7      529.67      496.92     37.66 o 
 -14   5   7       72.34       63.18     18.22 o 
 -13   5   7       71.69       52.24     10.71 o 
 -12   5   7      132.06      136.12     13.13 o 
 -11   5   7      277.12      367.79     20.07 o 
 -10   5   7       34.26       34.71      8.99 o 
  -9   5   7     1490.83     1356.82    118.34 o 
  -8   5   7       75.04       84.82     10.54 o 
  -7   5   7     2171.94     2152.27     51.08 o 
  -6   5   7     2760.85     2745.92     55.86 o 
  -5   5   7     2248.65     2319.82     48.01 o 
  -4   5   7     1890.84     1788.92     40.33 o 
  -3   5   7      556.03      565.80     20.98 o 
  -2   5   7      691.11      720.77     18.01 o 
  -1   5   7       21.34       12.34      4.19 o 
   0   5   7      975.26      938.27     21.98 o 
   1   5   7     4240.94     4191.86     82.41 o 
   2   5   7       15.79       14.14      4.55 o 
   3   5   7     2025.80     2102.91    104.49 o 
   4   5   7     1386.47     1382.00     34.73 o 
   5   5   7      281.62      280.68     11.64 o 
   6   5   7      307.72      321.09     16.05 o 
   7   5   7       59.78       59.55      8.99 o 
   8   5   7       56.02       55.79      9.11 o 
   9   5   7      251.24      228.13     17.60 o 
  10   5   7      789.83      701.15     31.75 o 
  11   5   7      114.54      140.28     22.48 o 
  12   5   7      185.00      200.74     19.32 o 
 -15   6   7      145.48      172.53     24.30 o 
 -14   6   7        5.82        0.00     14.58 o 
 -13   6   7        0.20       14.64      8.99 o 
 -12   6   7      523.52      460.97     22.66 o 
 -11   6   7        0.12        0.32      8.13 o 
 -10   6   7     1190.24     1121.24     39.03 o 
  -9   6   7       72.44       60.73     15.76 o 
  -8   6   7      468.43      469.23     16.72 o 
  -7   6   7      934.90      942.63     26.25 o 
  -6   6   7     1411.53     1426.20     31.95 o 
  -5   6   7     3583.30     3476.15     69.96 o 
  -4   6   7      247.30      239.57      9.95 o 
  -3   6   7        3.06        1.20      4.21 o 
  -2   6   7      264.69      271.81     10.25 o 
  -1   6   7        5.98       10.03      4.01 o 
   0   6   7      625.35      630.19     16.84 o 
   1   6   7      199.88      198.36      8.42 o 
   2   6   7     1830.40     1753.65     42.91 o 
   3   6   7      113.30       82.82     24.29 o 
   4   6   7      651.86      650.39     19.75 o 
   5   6   7      391.87      349.88     22.48 o 
   6   6   7       30.47       30.25      8.46 o 
   7   6   7     1121.05     1079.14     36.67 o 
   8   6   7       27.88       26.18      8.99 o 
   9   6   7      641.08      716.88     24.48 o 
  10   6   7        4.07        5.79     10.78 o 
  11   6   7      712.44      684.70     33.07 o 
  12   6   7        6.63        8.64     11.38 o 
 -14   7   7        4.21       -0.47     11.07 o 
 -13   7   7       15.01       20.38     11.38 o 
 -12   7   7        2.77       -9.42      8.46 o 
 -11   7   7       18.06       -2.55      8.46 o 
 -10   7   7      270.08      244.78     32.20 o 
  -9   7   7      352.07      333.29     17.98 o 
  -8   7   7      260.41      270.08     12.77 o 
  -7   7   7       82.37       71.68      7.65 o 
  -6   7   7     2207.65     2228.13     54.36 o 
  -5   7   7     1007.04      995.80     24.64 o 
  -4   7   7      148.43      147.17      8.73 o 
  -3   7   7      532.32      559.30     16.33 o 
  -2   7   7       37.54       40.31      5.42 o 
  -1   7   7      194.14      200.07      9.08 o 
   0   7   7      165.72      169.41     10.72 o 
   1   7   7     2391.63     2264.45     47.72 o 
   2   7   7      638.50      598.40     19.40 o 
   3   7   7      598.96      568.73     18.67 o 
   4   7   7       13.13        8.40      5.72 o 
   5   7   7      124.53      124.89     11.57 o 
   6   7   7     1309.99     1290.77     43.07 o 
   7   7   7      100.22      126.61     13.36 o 
   8   7   7      153.57      164.37     14.30 o 
   9   7   7        0.03       -4.59      7.32 o 
  10   7   7       68.41       42.69     12.43 o 
  11   7   7       29.68       45.37     13.67 o 
 -13   8   7        6.08        0.71     10.20 o 
 -12   8   7      171.92      145.32     14.53 o 
 -11   8   7        0.07        9.94      9.33 o 
 -10   8   7     1000.49     1002.18     37.19 o 
  -9   8   7       31.73       18.35      8.46 o 
  -8   8   7     1791.33     1755.94     44.76 o 
  -7   8   7        1.74       -3.99      5.66 o 
  -6   8   7      401.37      406.24     14.30 o 
  -5   8   7     1082.82     1118.62     27.33 o 
  -4   8   7       66.23       62.17      6.90 o 
  -3   8   7        5.42       -1.55      5.21 o 
  -2   8   7      182.88      184.35     11.05 o 
  -1   8   7       47.53       47.65      6.38 o 
   0   8   7      404.57      431.94     14.25 o 
   1   8   7      451.31      433.68     14.40 o 
   2   8   7     2166.70     2003.42     49.69 o 
   3   8   7     1811.98     1782.00     44.77 o 
   4   8   7      451.65      421.78     16.30 o 
   5   8   7      361.79      389.77     20.07 o 
   6   8   7       67.18       60.53     10.93 o 
   7   8   7     1715.13     1672.04     53.94 o 
   8   8   7        0.62       -7.05      8.09 o 
   9   8   7       48.25       47.58     10.07 o 
  10   8   7       34.81       37.55     13.30 o 
 -12   9   7       10.42        0.53     10.51 o 
 -11   9   7      135.62      151.33     14.58 o 
 -10   9   7      455.36      465.65     24.38 o 
  -9   9   7       61.22       70.79     14.58 o 
  -8   9   7        1.30       -4.53      6.00 o 
  -7   9   7       14.48       14.42      6.93 o 
  -6   9   7      735.34      758.49     25.08 o 
  -5   9   7        6.10        4.47      6.78 o 
  -4   9   7        3.92       -2.94      5.61 o 
  -3   9   7       72.40       76.37      8.42 o 
  -2   9   7        3.99        5.42      5.65 o 
  -1   9   7      221.02      214.16     10.75 o 
   0   9   7        8.12       -0.12      6.31 o 
   1   9   7      332.21      307.31     12.44 o 
   2   9   7      272.16      274.84     13.55 o 
   3   9   7       17.44       10.52      6.97 o 
   4   9   7      118.97      113.62     11.94 o 
   5   9   7       25.12       20.96      9.89 o 
   6   9   7      171.18      146.97     14.00 o 
   7   9   7      135.72      151.47     14.87 o 
   8   9   7      123.81      131.28     18.83 o 
   9   9   7        3.79       -4.59      7.95 o 
 -11  10   7        7.97        0.91      9.89 o 
 -10  10   7      881.62      900.80     47.38 o 
  -9  10   7       53.92       71.21     14.00 o 
  -8  10   7     1166.32     1160.00     42.36 o 
  -7  10   7      104.23       91.30      9.62 o 
  -6  10   7       87.52       78.38      9.30 o 
  -5  10   7       20.00       11.31      6.67 o 
  -4  10   7        6.64        3.10      6.28 o 
  -3  10   7      380.48      389.66     15.21 o 
  -2  10   7      353.02      347.68     20.69 o 
  -1  10   7     1109.20     1044.47     26.92 o 
   0  10   7       80.44       84.91      8.45 o 
   1  10   7      185.97      204.06     12.59 o 
   2  10   7      628.44      581.19     34.26 o 
   3  10   7      437.62      429.07     23.15 o 
   4  10   7      386.13      364.87     20.57 o 
   5  10   7      558.39      536.31     26.11 o 
   6  10   7       99.87      111.32     13.43 o 
   7  10   7      516.32      498.59     24.87 o 
   8  10   7      106.86       99.17     13.69 o 
  -9  11   7        1.19        3.46     11.07 o 
  -8  11   7        0.91        8.55     11.01 o 
  -7  11   7      104.70       98.08     11.25 o 
  -6  11   7       15.18       19.68      8.06 o 
  -5  11   7       14.84       19.49      7.60 o 
  -4  11   7        1.86       -3.24      6.83 o 
  -3  11   7       26.23       23.62      7.55 o 
  -2  11   7      175.43      175.99     11.58 o 
  -1  11   7      235.86      256.53     13.16 o 
   0  11   7        1.81       -4.24      6.54 o 
   1  11   7        7.44        5.21      7.95 o 
   2  11   7       31.42       41.85      9.38 o 
   3  11   7        9.53       -4.31     12.76 o 
   4  11   7       71.96       66.59     12.26 o 
   5  11   7      183.68      217.04     17.47 o 
   6  11   7        9.22        5.97     13.36 o 
  -6  12   7       41.31       25.62      9.11 o 
  -5  12   7       45.17       56.99      9.38 o 
  -4  12   7       73.25       42.74      8.79 o 
  -3  12   7      246.36      273.88     21.37 o 
  -2  12   7      898.93      851.65     25.54 o 
  -1  12   7      180.22      170.77     11.85 o 
   0  12   7        7.54        0.29      7.86 o 
   1  12   7      880.45      816.71     41.30 o 
   2  12   7       73.22       51.01      9.94 o 
   3  12   7      111.70      118.89     15.18 o 
 -16   0   8       16.55       19.44     17.01 o 
 -15   0   8        2.95       -4.86     13.36 o 
 -14   0   8     1034.67     1009.64     54.67 o 
 -13   0   8        1.92       19.44     13.36 o 
 -12   0   8      281.25      289.16     16.26 o 
 -11   0   8      337.28      345.32     17.47 o 
 -10   0   8      776.90      765.93     27.45 o 
  -9   0   8      111.73       94.63      8.99 o 
  -8   0   8     3062.25     3180.95     89.63 o 
  -7   0   8       21.01       33.34      6.40 o 
  -6   0   8    28597.49    27435.60    716.23 o 
  -5   0   8     4484.73     4372.43    120.13 o 
  -4   0   8     1316.73     1235.15     88.89 o 
  -3   0   8     1234.18     1086.00     32.61 o 
  -2   0   8    10795.50    10884.01    292.85 o 
  -1   0   8     3437.09     3302.17     92.21 o 
   0   0   8    10600.24    10055.64    270.56 o 
   1   0   8      385.56      483.56     26.73 o 
   2   0   8      887.28      773.93     36.45 o 
   3   0   8     9396.06     9733.10    354.77 o 
   4   0   8      270.39       24.30      6.07 o 
   5   0   8      730.18      718.05     34.02 o 
   6   0   8       39.98       33.44      7.90 o 
   7   0   8      131.59      159.16     17.01 o 
   8   0   8     1080.55     1069.17     52.24 o 
   9   0   8      115.72       97.20     14.58 o 
  10   0   8     2904.77     2811.43    121.50 o 
  11   0   8      301.30      268.51     26.73 o 
  12   0   8      390.07      521.22     36.45 o 
  13   0   8      489.01      477.48     35.23 o 
 -16   1   8        0.28      -11.37     10.93 o 
 -15   1   8       85.93       88.12     12.89 o 
 -14   1   8      166.67      193.79     16.32 o 
 -13   1   8       29.61       46.15     11.57 o 
 -12   1   8       58.12       77.58     13.13 o 
 -11   1   8      183.79      180.75      9.05 o 
 -10   1   8      319.43      309.36     11.23 o 
  -9   1   8      101.11       97.13      6.51 o 
  -8   1   8      477.69      435.36     16.48 o 
  -7   1   8      385.33      399.71     12.42 o 
  -6   1   8       17.57        6.92      7.54 o 
  -5   1   8      133.19      127.42      6.82 o 
  -4   1   8     6588.60     6257.60    107.29 o 
  -3   1   8       70.33       70.35      3.18 o 
  -2   1   8        3.50       -1.88      3.35 o 
  -1   1   8      303.37      275.91      9.12 o 
   0   1   8      905.00      874.99     20.19 o 
   1   1   8        3.52        0.50      3.70 o 
   2   1   8      221.80      259.77     10.27 o 
   3   1   8      210.58      195.80     11.17 o 
   4   1   8      550.54      592.90     26.73 o 
   5   1   8       64.41       66.81      6.05 o 
   6   1   8       10.42        8.46      4.01 o 
   7   1   8       15.79       24.76      6.70 o 
   8   1   8       41.87       27.34      7.73 o 
   9   1   8      185.74      197.45     14.53 o 
  10   1   8       71.14       64.39     11.17 o 
  11   1   8       62.60       56.41     11.17 o 
  12   1   8      108.82      117.40     13.75 o 
  13   1   8        0.24       -5.55      8.99 o 
 -16   2   8      302.31      294.18     20.07 o 
 -15   2   8        0.27        0.58      9.63 o 
 -14   2   8     1228.39     1254.87     44.65 o 
 -13   2   8      363.38      428.26     22.29 o 
 -12   2   8      583.62      570.06     20.01 o 
 -11   2   8      221.98      209.47      9.81 o 
 -10   2   8        4.46        5.14      4.53 o 
  -9   2   8     1192.59     1179.94     26.99 o 
  -8   2   8      882.05      904.74     25.23 o 
  -7   2   8        8.11        1.79      3.46 o 
  -6   2   8     2710.13     2735.25     54.90 o 
  -5   2   8      488.73      432.08     11.50 o 
  -4   2   8     3962.71     3986.78     69.68 o 
  -3   2   8      159.43      149.04      6.44 o 
  -2   2   8     7675.38     7867.88    134.50 o 
  -1   2   8       32.34       30.70      4.10 o 
   0   2   8     5007.84     4961.42     96.10 o 
   1   2   8     1365.67     1277.81     27.92 o 
   2   2   8     2195.95     2306.91     53.91 o 
   3   2   8     6075.75     6208.17    197.03 o 
   4   2   8      812.72      892.24     20.74 o 
   5   2   8      666.73      683.89     19.16 o 
   6   2   8       62.80       76.33      7.73 o 
   7   2   8     1204.90     1146.02     30.24 o 
   8   2   8        8.48        7.65      7.26 o 
   9   2   8      155.09      176.70     13.67 o 
  10   2   8      739.00      740.40     32.20 o 
  11   2   8      673.55      615.85     28.31 o 
  12   2   8      325.25      358.20     21.43 o 
  13   2   8      296.52      302.63     20.57 o 
 -16   3   8       57.57       83.76     13.75 o 
 -15   3   8      371.64      471.97     29.77 o 
 -14   3   8      116.02      133.00     17.01 o 
 -13   3   8       21.45       17.13      7.46 o 
 -12   3   8      425.23      434.94     17.19 o 
 -11   3   8       26.07       25.77     13.50 o 
 -10   3   8      965.94      983.51     27.75 o 
  -9   3   8     1123.70     1101.48     40.65 o 
  -8   3   8      588.16      569.28     15.91 o 
  -7   3   8      136.07      139.64      7.25 o 
  -6   3   8     1272.40     1242.13     27.76 o 
  -5   3   8       25.60       11.94      3.52 o 
  -4   3   8     1452.30     1353.04     26.58 o 
  -3   3   8      330.23      293.93      8.69 o 
  -2   3   8        6.07       10.02      3.74 o 
  -1   3   8      700.70      585.46     15.31 o 
   0   3   8       45.96       57.46      4.68 o 
   1   3   8     1841.60     1803.67     37.61 o 
   2   3   8      519.85      542.17     13.91 o 
   3   3   8     2917.44     2948.43     68.33 o 
   4   3   8      354.82      374.58     11.64 o 
   5   3   8      730.36      747.06     18.41 o 
   6   3   8       26.25       22.19      5.94 o 
   7   3   8      409.67      402.10     15.23 o 
   8   3   8      242.57      260.62     13.34 o 
   9   3   8      196.09      207.37     14.87 o 
  10   3   8        2.86       -5.95      8.13 o 
  11   3   8       48.97       57.58     19.44 o 
  12   3   8      354.09      297.67     29.16 o 
  13   3   8       39.49       29.16     17.01 o 
 -15   4   8      163.29      151.13     15.46 o 
 -14   4   8      935.37     1005.55     38.55 o 
 -13   4   8        4.45        5.13      7.23 o 
 -12   4   8      939.55      962.61     35.58 o 
 -11   4   8      195.07      159.24     31.52 o 
 -10   4   8      244.93      244.75     10.87 o 
  -9   4   8       46.42       52.42      6.94 o 
  -8   4   8      178.72      189.54     10.23 o 
  -7   4   8       69.77       85.16      7.46 o 
  -6   4   8      152.60      165.97      8.04 o 
  -5   4   8      364.93      375.71     12.27 o 
  -4   4   8     4113.90     4224.77     83.80 o 
  -3   4   8       48.69       45.23      7.25 o 
  -2   4   8     2156.20     2225.75     47.40 o 
  -1   4   8     1533.48     1538.45     33.18 o 
   0   4   8     1965.37     2017.87     42.00 o 
   1   4   8      107.65       96.06      8.79 o 
   2   4   8      525.96      536.00     17.06 o 
   3   4   8      328.98      343.91     15.88 o 
   4   4   8      208.08      238.38     10.93 o 
   5   4   8      251.11      267.16     11.64 o 
   6   4   8      187.47      226.19     13.69 o 
   7   4   8      525.89      559.03     23.33 o 
   8   4   8     1073.49     1107.10     31.06 o 
   9   4   8      777.35      717.25     56.50 o 
  10   4   8      311.36      347.35     21.89 o 
  11   4   8       90.15       95.35     14.87 o 
  12   4   8        2.73       -9.04     11.38 o 
 -15   5   8      113.81       88.69     19.44 o 
 -14   5   8      213.09      262.43     29.16 o 
 -13   5   8      123.21      134.16     17.01 o 
 -12   5   8      488.69      475.73     23.15 o 
 -11   5   8      731.73      691.59     28.69 o 
 -10   5   8      312.60      277.67     36.79 o 
  -9   5   8     1235.38     1228.26     32.60 o 
  -8   5   8       90.19       89.90     13.46 o 
  -7   5   8      509.73      501.57     17.64 o 
  -6   5   8      337.71      324.32     16.84 o 
  -5   5   8      350.64      370.99     12.51 o 
  -4   5   8      785.40      748.73     19.07 o 
  -3   5   8      320.02      318.18     11.14 o 
  -2   5   8        7.28        8.54      4.38 o 
  -1   5   8      505.81      456.27     16.66 o 
   0   5   8     1630.25     1590.40     39.11 o 
   1   5   8      101.20      111.26     10.00 o 
   2   5   8      237.32      247.55     11.18 o 
   3   5   8     2740.17     2669.00     77.46 o 
   4   5   8        9.83        9.55      7.20 o 
   5   5   8     1659.10     1604.72     49.63 o 
   6   5   8      330.51      357.97     23.69 o 
   7   5   8      516.95      508.36     22.14 o 
   8   5   8      288.42      290.56     16.61 o 
   9   5   8      725.33      734.72     68.04 o 
  10   5   8       24.69       23.78     11.66 o 
  11   5   8        5.14       -3.51     12.15 o 
  12   5   8      300.92      274.28     21.48 o 
 -14   6   8      232.73      290.33     24.91 o 
 -13   6   8      337.53      340.90     25.51 o 
 -12   6   8      319.81      365.75     20.72 o 
 -11   6   8       16.36       22.71      9.63 o 
 -10   6   8     1188.17     1183.30     41.13 o 
  -9   6   8      222.45      232.55     12.63 o 
  -8   6   8      433.90      428.28     16.72 o 
  -7   6   8       94.29      104.66      8.75 o 
  -6   6   8      409.87      401.21     13.62 o 
  -5   6   8      233.13      237.14     10.14 o 
  -4   6   8     1483.66     1474.36     33.15 o 
  -3   6   8      203.03      200.77      9.34 o 
  -2   6   8        1.66        3.40      4.73 o 
  -1   6   8     1097.04     1039.58     24.83 o 
   0   6   8      510.82      526.91     15.42 o 
   1   6   8      411.51      381.03     12.74 o 
   2   6   8      669.85      627.50     19.62 o 
   3   6   8       23.60       42.17      7.57 o 
   4   6   8      117.91      117.09      8.53 o 
   5   6   8      131.16      116.55     11.07 o 
   6   6   8      169.29      186.73     18.22 o 
   7   6   8      357.78      396.52     20.07 o 
   8   6   8     1609.17     1612.41     52.07 o 
   9   6   8      119.77      116.52     15.02 o 
  10   6   8       92.31       81.00     14.30 o 
  11   6   8       21.14       15.46     12.43 o 
 -14   7   8      247.61      249.05     32.20 o 
 -13   7   8      398.69      353.95     20.93 o 
 -12   7   8       18.84       11.73      9.85 o 
 -11   7   8      520.41      484.22     34.63 o 
 -10   7   8       23.33       10.23      9.89 o 
  -9   7   8      989.92     1007.60     36.17 o 
  -8   7   8      155.36      165.15     17.49 o 
  -7   7   8      928.21      905.21     26.53 o 
  -6   7   8        4.05        4.05      5.65 o 
  -5   7   8     1286.59     1267.34     29.94 o 
  -4   7   8      473.59      466.59     15.96 o 
  -3   7   8     1302.93     1248.73     29.37 o 
  -2   7   8      950.95      914.21     23.00 o 
  -1   7   8      228.25      215.80      9.81 o 
   0   7   8     1095.52     1062.05     25.77 o 
   1   7   8        2.69       -1.69      4.31 o 
   2   7   8      413.78      404.94     15.66 o 
   3   7   8      488.68      463.38     17.27 o 
   4   7   8     1738.83     1709.19     43.36 o 
   5   7   8      740.67      749.30     29.17 o 
   6   7   8      251.34      246.77     15.74 o 
   7   7   8     1114.10     1085.95     38.40 o 
   8   7   8      657.86      684.11     28.54 o 
   9   7   8      104.96       90.22     10.69 o 
  10   7   8      359.70      364.16     23.61 o 
 -13   8   8      124.89      133.34     15.46 o 
 -12   8   8       12.31       13.80     11.54 o 
 -11   8   8        4.54        1.11      9.63 o 
 -10   8   8      259.84      237.31     17.60 o 
  -9   8   8      475.17      497.47     19.01 o 
  -8   8   8      204.04      189.02     17.88 o 
  -7   8   8       51.87       53.27      8.26 o 
  -6   8   8      339.45      348.56     14.03 o 
  -5   8   8      260.73      281.13     12.08 o 
  -4   8   8      122.49      128.80      8.83 o 
  -3   8   8      448.22      434.78     15.07 o 
  -2   8   8       21.05       16.31      5.98 o 
  -1   8   8      116.82      108.30      8.18 o 
   0   8   8        9.23        2.63      5.37 o 
   1   8   8      185.93      169.71      9.45 o 
   2   8   8      517.97      488.28     23.16 o 
   3   8   8      185.44      186.23     11.68 o 
   4   8   8      335.90      335.86     18.34 o 
   5   8   8      222.98      185.67     14.53 o 
   6   8   8      206.77      197.51     15.74 o 
   7   8   8      100.44      122.61     27.34 o 
   8   8   8      628.41      705.40     30.27 o 
   9   8   8        4.72       -7.33      7.46 o 
 -11   9   8      308.06      269.29     18.84 o 
 -10   9   8      262.59      267.98     19.20 o 
  -9   9   8      645.30      607.21     38.27 o 
  -8   9   8        1.16       -3.23      7.35 o 
  -7   9   8      175.22      169.28     11.59 o 
  -6   9   8       86.40       71.12      8.17 o 
  -5   9   8      327.20      333.09     13.47 o 
  -4   9   8       21.48       24.08      7.07 o 
  -3   9   8     1633.31     1527.30     35.74 o 
  -2   9   8      446.19      445.54     16.06 o 
  -1   9   8     1372.80     1356.94     32.38 o 
   0   9   8        1.05       -7.70      5.13 o 
   1   9   8      122.67      106.45      9.77 o 
   2   9   8        1.51       -2.00      6.69 o 
   3   9   8      478.14      419.73     17.06 o 
   4   9   8        1.57       -1.94      8.09 o 
   5   9   8      503.72      479.33     24.01 o 
   6   9   8      168.97      124.69     13.43 o 
   7   9   8      183.00      175.87     15.74 o 
   8   9   8      331.12      388.76     22.14 o 
 -10  10   8        2.64        1.32     17.62 o 
  -9  10   8      457.60      579.54     38.88 o 
  -8  10   8      410.77      459.81     33.37 o 
  -7  10   8       15.01       24.96      8.57 o 
  -6  10   8       35.74       26.56      7.81 o 
  -5  10   8     1872.82     2007.62     45.36 o 
  -4  10   8        9.81        4.35      6.54 o 
  -3  10   8       33.11       55.01      8.59 o 
  -2  10   8      319.85      307.97     16.67 o 
  -1  10   8       58.15       41.38      7.62 o 
   0  10   8        0.99       -8.46      5.64 o 
   1  10   8        2.70        5.64      7.34 o 
   2  10   8       70.04       60.25      9.06 o 
   3  10   8        7.37        3.64      9.45 o 
   4  10   8       39.33       42.27     10.78 o 
   5  10   8       39.20       31.18     11.38 o 
   6  10   8       74.64       91.52     13.30 o 
   7  10   8       19.61       25.05     10.93 o 
  -8  11   8       32.14       35.88     12.55 o 
  -7  11   8      654.25      656.54     24.47 o 
  -6  11   8        5.31       -8.09      8.12 o 
  -5  11   8      217.37      236.07     13.44 o 
  -4  11   8      102.26       99.32     10.19 o 
  -3  11   8      994.09      938.45     26.63 o 
  -2  11   8        2.39        3.25      6.83 o 
  -1  11   8      103.34       74.46     11.22 o 
   0  11   8        0.89       -1.93      7.10 o 
   1  11   8      300.35      292.08     24.46 o 
   2  11   8       77.94       45.88      9.68 o 
   3  11   8       74.25       57.42     11.94 o 
   4  11   8      268.51      244.75     26.73 o 
  -4  12   8        7.50        1.21      7.52 o 
  -3  12   8        5.69        5.69      9.36 o 
  -2  12   8      146.50      147.59     11.74 o 
  -1  12   8      125.73      123.84     14.91 o 
   0  12   8        1.14        8.27      9.03 o 
   1  12   8       70.14       84.09     10.95 o 
 -16   1   9      785.14      974.70     39.49 o 
 -15   1   9      600.58      691.94     30.93 o 
 -14   1   9      790.92      884.53     35.65 o 
 -13   1   9     1746.27     1904.10     61.84 o 
 -12   1   9      247.42      235.94     11.05 o 
 -11   1   9     1749.76     1840.30     40.04 o 
 -10   1   9      339.66      340.98     17.54 o 
  -9   1   9      372.33      345.23     12.42 o 
  -8   1   9       10.59        4.65      4.31 o 
  -7   1   9      730.49      764.45     22.38 o 
  -6   1   9      120.29       91.76      8.59 o 
  -5   1   9       19.79       19.94      4.68 o 
  -4   1   9      413.16      391.96     10.56 o 
  -3   1   9     2154.02     2405.77     43.88 o 
  -2   1   9        1.55       -0.30      3.08 o 
  -1   1   9     3832.94     3947.21     63.83 o 
   0   1   9      241.85      252.22     12.10 o 
   1   1   9     7455.62     7406.19    162.31 o 
   2   1   9       88.32      102.09      7.72 o 
   3   1   9     1043.45     1124.06     46.78 o 
   4   1   9       52.15       21.75     27.34 o 
   5   1   9     5988.89     6114.34    165.57 o 
   6   1   9      508.65      492.19     16.81 o 
   7   1   9      250.66      269.23     15.46 o 
   8   1   9      279.10      279.93     16.74 o 
   9   1   9     1081.48     1096.04     39.52 o 
  10   1   9      218.19      218.03     16.32 o 
  11   1   9      108.80       83.81     12.80 o 
  12   1   9        2.98        9.11     10.31 o 
 -16   2   9       88.46      116.65     15.46 o 
 -15   2   9       16.79       22.65     11.94 o 
 -14   2   9        1.85       -3.04      9.45 o 
 -13   2   9       21.79       11.25      7.46 o 
 -12   2   9        5.46       -3.78      6.94 o 
 -11   2   9      100.46      113.21      8.26 o 
 -10   2   9       39.72       37.31      6.03 o 
  -9   2   9       11.08        4.72      4.01 o 
  -8   2   9      908.95      882.51     21.99 o 
  -7   2   9      812.01      733.71     18.79 o 
  -6   2   9      695.71      631.35     20.69 o 
  -5   2   9       47.25       37.38      4.37 o 
  -4   2   9     2839.08     2728.20     49.72 o 
  -3   2   9        7.23        5.46      3.12 o 
  -2   2   9     1303.25     1207.17     28.38 o 
  -1   2   9       59.15       56.94      4.33 o 
   0   2   9     2122.68     2050.36     42.49 o 
   1   2   9       53.49       63.65      6.52 o 
   2   2   9       77.66       75.46      7.23 o 
   3   2   9      421.73      428.49     12.88 o 
   4   2   9      114.28      126.36     20.87 o 
   5   2   9      618.18      685.67     17.80 o 
   6   2   9        4.59        3.04      6.01 o 
   7   2   9      317.98      357.16     18.61 o 
   8   2   9      279.92      270.14     21.87 o 
   9   2   9      542.04      580.22     29.77 o 
  10   2   9       66.99       65.69     11.17 o 
  11   2   9       32.16       21.14     10.71 o 
  12   2   9        7.16       -2.43      9.45 o 
 -15   3   9      223.96      222.69     18.34 o 
 -14   3   9       55.37       41.68     11.07 o 
 -13   3   9      429.31      489.04     22.76 o 
 -12   3   9      930.67      937.51     28.45 o 
 -11   3   9      313.44      352.68     15.16 o 
 -10   3   9       50.76       60.69      6.57 o 
  -9   3   9     1146.71     1181.21     27.60 o 
  -8   3   9       54.31       65.63      6.36 o 
  -7   3   9     1270.42     1321.60     30.03 o 
  -6   3   9      377.52      364.67     12.20 o 
  -5   3   9      804.73      831.39     20.72 o 
  -4   3   9      221.61      218.59      9.08 o 
  -3   3   9      860.24      860.24     21.02 o 
  -2   3   9       97.81       83.15      5.92 o 
  -1   3   9      991.38     1047.65     24.42 o 
   0   3   9      848.87      836.56     20.62 o 
   1   3   9     5029.33     4839.34     94.72 o 
   2   3   9       81.00       94.22     15.33 o 
   3   3   9     2926.02     2893.63     66.89 o 
   4   3   9      943.90      987.56     31.84 o 
   5   3   9      699.35      806.97     23.01 o 
   6   3   9     1103.21     1068.03     35.81 o 
   7   3   9       84.02       92.12     10.51 o 
   8   3   9       73.69       96.85     12.80 o 
   9   3   9      303.18      282.91     19.70 o 
  10   3   9       45.50       32.40     12.80 o 
  11   3   9      252.66      224.11     19.70 o 
  12   3   9       30.79        7.03     13.36 o 
 -15   4   9        4.35        3.64     15.79 o 
 -14   4   9      213.83      202.90     25.51 o 
 -13   4   9      268.23      250.09     17.98 o 
 -12   4   9        4.88       -1.21      8.59 o 
 -11   4   9      181.88      209.82     12.34 o 
 -10   4   9      398.23      395.31     16.36 o 
  -9   4   9      100.82      120.13     14.35 o 
  -8   4   9     1200.44     1236.66     33.83 o 
  -7   4   9     1579.91     1537.43     39.90 o 
  -6   4   9     1143.20     1075.13     25.77 o 
  -5   4   9      520.01      536.62     15.91 o 
  -4   4   9     2360.05     2306.23     48.68 o 
  -3   4   9       35.84       24.43      5.09 o 
  -2   4   9     3629.91     3652.28     64.87 o 
  -1   4   9       49.97       45.57      5.29 o 
   0   4   9      314.62      296.83     10.72 o 
   1   4   9     1443.25     1420.84     31.55 o 
   2   4   9      167.53      185.67     10.36 o 
   3   4   9       89.25       84.39      7.93 o 
   4   4   9     1071.49     1063.16     28.91 o 
   5   4   9     1523.65     1602.15     49.99 o 
   6   4   9       51.19       49.53      9.63 o 
   7   4   9      566.52      582.80     29.77 o 
   8   4   9       58.30       53.46     12.03 o 
   9   4   9      212.77      230.32     18.34 o 
  10   4   9      255.49      272.07     20.07 o 
  11   4   9      225.94      183.86     21.26 o 
 -15   5   9      157.27      160.38     24.30 o 
 -14   5   9       49.32       67.62     13.67 o 
 -13   5   9       41.00       27.94     13.36 o 
 -12   5   9      152.78      142.36     19.10 o 
 -11   5   9        1.79      -12.15     10.62 o 
 -10   5   9      340.71      335.64     15.25 o 
  -9   5   9     2677.33     2614.08     62.27 o 
  -8   5   9      123.77      112.07     10.38 o 
  -7   5   9      422.42      448.86     17.00 o 
  -6   5   9      103.52       95.22      7.25 o 
  -5   5   9     1745.21     1853.35     43.49 o 
  -4   5   9      212.67      232.79     10.06 o 
  -3   5   9       28.11       25.15      5.03 o 
  -2   5   9      496.50      508.41     15.07 o 
  -1   5   9     1554.80     1493.67     34.08 o 
   0   5   9     1708.89     1725.06     37.59 o 
   1   5   9     2363.55     2377.57     49.67 o 
   2   5   9       98.72      107.59      8.16 o 
   3   5   9      177.17      173.95     10.04 o 
   4   5   9       68.87       70.98      7.40 o 
   5   5   9      241.70      207.57     13.67 o 
   6   5   9        0.39       -2.29      7.18 o 
   7   5   9      559.03      503.74     23.33 o 
   8   5   9       79.93       83.25     11.38 o 
   9   5   9      916.66      964.78     38.66 o 
  10   5   9       79.02       85.55     14.87 o 
  11   5   9       98.83       70.23     14.87 o 
 -14   6   9       70.66       79.67     21.82 o 
 -13   6   9       78.40       62.12     20.65 o 
 -12   6   9        8.89        2.10      9.72 o 
 -11   6   9      423.19      385.25     36.45 o 
 -10   6   9       47.28       41.30      7.95 o 
  -9   6   9       41.16       43.13      7.81 o 
  -8   6   9     2539.51     2550.99     61.32 o 
  -7   6   9     1320.41     1293.38     35.14 o 
  -6   6   9     1331.45     1319.38     38.60 o 
  -5   6   9       36.02       38.00      6.54 o 
  -4   6   9      640.59      647.61     19.29 o 
  -3   6   9      128.83      117.66     10.35 o 
  -2   6   9      360.01      327.17     12.19 o 
  -1   6   9       29.25       31.27      5.51 o 
   0   6   9      190.82      204.13      9.81 o 
   1   6   9       88.35       94.51     10.52 o 
   2   6   9      378.30      377.82     15.19 o 
   3   6   9       27.57       23.59      6.52 o 
   4   6   9      235.10      270.32     13.05 o 
   5   6   9      337.38      359.98     18.34 o 
   6   6   9      186.57      169.11     14.00 o 
   7   6   9       31.49       32.20      9.89 o 
   8   6   9      545.76      532.93     24.52 o 
   9   6   9       34.97       27.82     12.26 o 
  10   6   9      417.35      389.41     24.06 o 
 -13   7   9       17.62        9.99     11.38 o 
 -12   7   9        0.19       -5.69      8.99 o 
 -11   7   9       54.41       34.12     12.76 o 
 -10   7   9       66.28       43.87     11.38 o 
  -9   7   9     1100.75     1137.62     33.60 o 
  -8   7   9      517.28      512.12     21.91 o 
  -7   7   9      157.76      145.43     11.26 o 
  -6   7   9       10.33        3.96      6.31 o 
  -5   7   9       33.15       22.73      8.42 o 
  -4   7   9      635.58      638.33     19.01 o 
  -3   7   9     2486.26     2515.03     53.14 o 
  -2   7   9      551.83      555.69     17.40 o 
  -1   7   9       92.42      108.54      9.12 o 
   0   7   9       42.94       42.91      6.21 o 
   1   7   9       31.74       15.83      5.75 o 
   2   7   9      142.91      139.86     11.77 o 
   3   7   9      514.08      510.74     18.70 o 
   4   7   9      125.02      116.89     11.94 o 
   5   7   9      295.84      316.92     18.34 o 
   6   7   9       10.49       12.04      9.63 o 
   7   7   9        0.90        1.43      9.20 o 
   8   7   9       63.18       67.11     24.30 o 
   9   7   9      222.05      238.13     19.76 o 
 -12   8   9        5.45      -14.73     10.20 o 
 -11   8   9      134.83      141.07     18.22 o 
 -10   8   9      256.69      202.42     30.37 o 
  -9   8   9      711.64      755.42     34.01 o 
  -8   8   9      917.32      923.97     33.65 o 
  -7   8   9       85.58       71.54     12.92 o 
  -6   8   9      725.13      727.03     29.67 o 
  -5   8   9       49.60       40.82      7.10 o 
  -4   8   9        5.01        8.00      6.27 o 
  -3   8   9       35.34       29.84      7.01 o 
  -2   8   9     1502.94     1498.38     34.80 o 
  -1   8   9       40.85       35.58      7.89 o 
   0   8   9      125.36      106.31      8.42 o 
   1   8   9      115.98      106.88      8.65 o 
   2   8   9      801.79      805.87     25.48 o 
   3   8   9      205.94      234.31     13.08 o 
   4   8   9      449.93      436.75     22.29 o 
   5   8   9      294.34      296.17     18.84 o 
   6   8   9      470.95      426.20     22.29 o 
   7   8   9        5.98        5.37      9.89 o 
   8   8   9      159.38      178.59     15.74 o 
 -11   9   9       21.08       18.22     12.03 o 
 -10   9   9       18.84        3.93     10.78 o 
  -9   9   9      238.58      261.43     19.54 o 
  -8   9   9      139.24      134.95     11.36 o 
  -7   9   9       40.99       31.69      8.18 o 
  -6   9   9      150.14      173.25     10.85 o 
  -5   9   9      325.86      344.44     14.36 o 
  -4   9   9      339.05      334.44     14.36 o 
  -3   9   9      279.81      313.32     13.74 o 
  -2   9   9       52.46       46.32      7.81 o 
  -1   9   9       14.28        1.20      6.16 o 
   0   9   9      126.64      114.78     15.62 o 
   1   9   9      110.97      105.72     10.04 o 
   2   9   9       11.68        7.08      7.40 o 
   3   9   9       17.11       13.52      9.63 o 
   4   9   9      231.03      231.95     17.12 o 
   5   9   9       28.56       31.99     11.38 o 
   6   9   9       71.39       82.70     12.55 o 
   7   9   9       15.83        9.39     10.78 o 
  -9  10   9        3.15       -1.35     11.38 o 
  -8  10   9        6.78       -2.20      7.86 o 
  -7  10   9       69.97       55.17      9.62 o 
  -6  10   9      103.15       94.75     10.06 o 
  -5  10   9       87.69       98.33      9.84 o 
  -4  10   9      766.54      747.05     24.33 o 
  -3  10   9       11.74        4.96      7.60 o 
  -2  10   9      169.71      147.42     12.45 o 
  -1  10   9      124.46      123.14     10.19 o 
   0  10   9      291.30      276.09     13.78 o 
   1  10   9       10.66       13.93      8.26 o 
   2  10   9      361.93      283.64     15.62 o 
   3  10   9      247.34      220.09     17.12 o 
   4  10   9      482.95      452.19     24.01 o 
   5  10   9       23.64       21.92     10.78 o 
  -6  11   9      146.47      189.91     12.55 o 
  -5  11   9       13.16       15.01      7.99 o 
  -4  11   9        0.06      -10.49      7.45 o 
  -3  11   9        9.84       14.06      7.94 o 
  -2  11   9      120.13      122.93     10.81 o 
  -1  11   9        2.26       -9.15      6.89 o 
   0  11   9       77.29       70.80      9.58 o 
   1  11   9      228.59      221.60     14.64 o 
   2  11   9        0.28       -3.76      7.95 o 
   3  11   9       33.82       37.14     12.55 o 
 -15   0  10      865.13      937.95     53.46 o 
 -14   0  10       98.45       77.76     19.44 o 
 -13   0  10      159.22      134.86     20.65 o 
 -12   0  10      160.06      147.01     14.16 o 
 -11   0  10     1121.14     1086.03     37.77 o 
 -10   0  10      646.40      676.80     27.49 o 
  -9   0  10     2011.64     2004.37     60.92 o 
  -8   0  10     9504.54     9535.15    255.67 o 
  -7   0  10      550.30      555.96     32.80 o 
  -6   0  10     2068.49     2116.69     71.68 o 
  -5   0  10      892.89      712.64    181.03 o 
  -3   0  10     3262.15     3150.41    123.93 o 
  -2   0  10        6.74       12.90      6.07 o 
  -1   0  10     2603.23     2355.92    211.89 o 
   0   0  10     1501.49     1479.75     57.10 o 
   1   0  10      559.27      563.85     23.69 o 
   2   0  10      945.60      858.98     42.52 o 
   3   0  10      425.10      448.32     27.94 o 
   4   0  10      396.24      434.96     27.94 o 
   5   0  10       37.32        1.21      6.07 o 
   6   0  10       42.61       38.88     10.93 o 
   7   0  10      983.63      899.08     46.17 o 
   8   0  10     1799.04     1856.47     85.05 o 
   9   0  10      285.14      302.53     26.73 o 
  10   0  10      727.76      703.47     42.52 o 
  11   0  10      198.76      213.83     25.51 o 
 -15   1  10       10.81       22.62     12.43 o 
 -14   1  10       20.79       25.27     10.71 o 
 -13   1  10       16.00        8.54      7.93 o 
 -12   1  10      312.64      320.18     13.18 o 
 -11   1  10       89.21       99.12      8.34 o 
 -10   1  10      170.89      176.83      9.56 o 
  -9   1  10      274.35      263.84     11.23 o 
  -8   1  10        5.60       -1.30      6.16 o 
  -7   1  10      148.55      120.42     20.83 o 
  -6   1  10       81.55       81.10      6.93 o 
  -5   1  10       22.04       13.98      4.80 o 
  -4   1  10      313.33      308.14     11.38 o 
  -3   1  10        8.60       10.01      4.68 o 
  -2   1  10        0.77        0.28      3.13 o 
  -1   1  10       71.07       69.17      5.60 o 
   0   1  10      161.93      149.08      7.72 o 
   1   1  10      435.76      445.72     17.51 o 
   2   1  10      976.84      909.48     25.71 o 
   3   1  10       72.80       73.05      7.65 o 
   4   1  10       39.66       52.50      8.59 o 
   5   1  10       18.02       20.14      8.14 o 
   6   1  10      656.53      644.33     24.38 o 
   7   1  10       55.31       69.18     21.26 o 
   8   1  10      191.74      202.79     15.02 o 
   9   1  10      144.26      145.14     14.16 o 
  10   1  10       14.79       20.65     10.31 o 
  11   1  10       19.05       12.15     10.31 o 
 -15   2  10      172.05      203.48     18.46 o 
 -14   2  10       20.17        3.28      9.85 o 
 -13   2  10      396.11      406.49     22.46 o 
 -12   2  10      517.10      570.47     18.05 o 
 -11   2  10      419.95      410.29     14.86 o 
 -10   2  10     1377.92     1431.98     38.05 o 
  -9   2  10      185.68      180.98      9.69 o 
  -8   2  10     1024.95      983.07     24.55 o 
  -7   2  10      338.17      327.83     12.42 o 
  -6   2  10      301.21      308.00     22.27 o 
  -5   2  10      168.06      156.43      8.59 o 
  -4   2  10      788.43      828.38     18.39 o 
  -3   2  10     2884.04     2921.42     53.29 o 
  -2   2  10        4.61        2.40      3.77 o 
  -1   2  10     1415.87     1413.46     31.41 o 
   0   2  10     3143.27     3324.91     67.03 o 
   1   2  10      842.11      854.80     24.31 o 
   2   2  10     2810.74     2746.95     77.34 o 
   3   2  10      560.15      557.29     18.70 o 
   4   2  10     1232.32     1306.36     34.27 o 
   5   2  10      431.29      453.52     14.19 o 
   6   2  10       42.81       44.29      7.33 o 
   7   2  10      301.84      286.73     25.51 o 
   8   2  10     1302.47     1222.26     61.96 o 
   9   2  10      205.82      216.26     24.30 o 
  10   2  10      722.95      764.21     47.38 o 
  11   2  10      150.44      122.71     20.65 o 
 -15   3  10       50.41       55.89     21.87 o 
 -14   3  10        0.40       -8.50     13.36 o 
 -13   3  10        1.07       -9.88     10.33 o 
 -12   3  10      305.85      342.84     20.57 o 
 -11   3  10      156.81      165.92     11.44 o 
 -10   3  10      220.97      234.59     13.08 o 
  -9   3  10       56.52       38.10      9.63 o 
  -8   3  10       17.10       18.27      6.52 o 
  -7   3  10      753.03      690.05     22.63 o 
  -6   3  10      979.02      949.94     27.75 o 
  -5   3  10      597.26      568.74     16.39 o 
  -4   3  10      106.92      106.32      7.16 o 
  -3   3  10      225.11      249.85     15.26 o 
  -2   3  10       38.57       42.05      5.30 o 
  -1   3  10     1185.52     1178.86     27.47 o 
   0   3  10      198.38      216.78      9.63 o 
   1   3  10     1367.44     1413.33     36.71 o 
   2   3  10     1003.46      998.77     27.34 o 
   3   3  10     1846.18     1848.00     45.72 o 
   4   3  10        1.02       -0.75      4.66 o 
   5   3  10       84.58       72.45      9.63 o 
   6   3  10      642.07      695.47     27.67 o 
   7   3  10       27.35       28.31      9.20 o 
   8   3  10       28.28       46.81     11.38 o 
   9   3  10      409.75      400.16     43.74 o 
  10   3  10      229.43      268.02     20.40 o 
  11   3  10       66.97       60.80     15.19 o 
 -15   4  10      140.10       94.77     24.30 o 
 -14   4  10      319.56      373.61     23.01 o 
 -13   4  10      538.64      555.86     37.06 o 
 -12   4  10       75.76       92.66     13.67 o 
 -11   4  10      157.45      167.55     12.15 o 
 -10   4  10      614.18      651.27     23.76 o 
  -9   4  10      709.03      711.15     27.40 o 
  -8   4  10      316.05      277.62     13.78 o 
  -7   4  10      550.47      498.89     19.16 o 
  -6   4  10       55.24       48.67      6.89 o 
  -5   4  10       33.93       39.45      5.95 o 
  -4   4  10      298.84      312.97     11.86 o 
  -3   4  10      366.32      354.66     12.56 o 
  -2   4  10     1687.88     1662.54     37.01 o 
  -1   4  10      299.95      300.21     11.42 o 
   0   4  10      478.18      525.81     15.57 o 
   1   4  10        4.67        4.05      5.61 o 
   2   4  10     1097.17     1084.28     29.44 o 
   3   4  10      256.88      239.17     12.35 o 
   4   4  10      695.41      713.95     41.92 o 
   5   4  10       43.41       55.71      9.63 o 
   6   4  10     1195.20     1167.88     39.61 o 
   7   4  10        8.43        9.39      8.99 o 
   8   4  10      307.70      306.08     24.30 o 
   9   4  10      122.74      101.42     27.34 o 
  10   4  10      199.18      162.64     17.47 o 
 -14   5  10       58.03       41.92     12.89 o 
 -13   5  10      109.87      107.67     14.16 o 
 -12   5  10      147.56      141.44     15.02 o 
 -11   5  10      303.16      330.80     20.40 o 
 -10   5  10       20.76       12.64      7.23 o 
  -9   5  10        6.74        4.69      6.94 o 
  -8   5  10      542.82      515.21     30.66 o 
  -7   5  10      617.71      630.42     22.01 o 
  -6   5  10     1523.31     1526.60     34.68 o 
  -5   5  10       23.03       16.66      6.03 o 
  -4   5  10       11.54        2.54      5.14 o 
  -3   5  10     1147.35     1189.19     28.27 o 
  -2   5  10      574.68      612.18     17.87 o 
  -1   5  10     2967.11     2915.74     60.29 o 
   0   5  10       35.78       23.67      5.75 o 
   1   5  10       14.78       13.75      4.99 o 
   2   5  10      534.70      512.97     17.76 o 
   3   5  10     1137.83     1111.25     30.56 o 
   4   5  10      188.41      159.72     23.04 o 
   5   5  10      422.22      432.86     20.93 o 
   6   5  10       24.38       43.55     12.76 o 
   7   5  10        8.56        0.11      8.99 o 
   8   5  10      132.88      127.57     21.87 o 
   9   5  10      326.51      313.11     21.43 o 
  10   5  10        0.03       -9.81     11.01 o 
 -13   6  10      121.82      159.90     27.34 o 
 -12   6  10       38.54       38.70     20.65 o 
 -11   6  10      448.92      477.97     51.03 o 
 -10   6  10       30.73       33.59      7.93 o 
  -9   6  10       51.00       33.97      7.55 o 
  -8   6  10        3.07       -2.78      6.69 o 
  -7   6  10      730.01      702.00     26.29 o 
  -6   6  10       25.97       20.92     10.60 o 
  -5   6  10        4.28        2.21      6.01 o 
  -4   6  10     1476.48     1479.08     34.19 o 
  -3   6  10      419.70      428.48     18.36 o 
  -2   6  10     1086.37     1138.13     31.24 o 
  -1   6  10       10.92        9.45      5.55 o 
   0   6  10       16.85       12.34      5.51 o 
   1   6  10       11.08       14.77      6.05 o 
   2   6  10      326.89      314.25     14.25 o 
   3   6  10       40.00       43.06      7.46 o 
   4   6  10      396.40      438.00     21.43 o 
   5   6  10      439.95      505.20     23.52 o 
   6   6  10      593.13      625.15     26.81 o 
   7   6  10       43.06       49.62     10.78 o 
   8   6  10      231.36      211.40     26.73 o 
   9   6  10       47.21       39.31     13.13 o 
 -12   7  10       95.77       83.06     13.75 o 
 -11   7  10        8.16       -2.69      9.63 o 
 -10   7  10       16.42       23.89      8.22 o 
  -9   7  10       41.25       13.18      8.18 o 
  -8   7  10      456.51      444.05     18.41 o 
  -7   7  10      503.22      499.69     16.94 o 
  -6   7  10      578.12      623.67     23.15 o 
  -5   7  10      402.41      389.04     14.76 o 
  -4   7  10      392.84      377.25     14.56 o 
  -3   7  10     2237.95     2197.50     48.02 o 
  -2   7  10       17.90       14.37      6.95 o 
  -1   7  10     1157.66     1143.25     28.16 o 
   0   7  10       63.71       51.60      7.78 o 
   1   7  10        6.28        2.01      6.52 o 
   2   7  10       59.42       53.65      8.42 o 
   3   7  10       15.74        5.47      6.76 o 
   4   7  10        8.96        9.61      9.33 o 
   5   7  10      990.79      976.06     35.96 o 
   6   7  10       60.02       55.81     11.94 o 
   7   7  10       55.48       36.64     10.78 o 
   8   7  10        2.50      -13.80      9.20 o 
 -11   8  10      252.40      268.20     19.70 o 
 -10   8  10       69.16       73.05     13.30 o 
  -9   8  10        5.98       -0.36      6.84 o 
  -8   8  10        7.29        8.82      7.95 o 
  -7   8  10      183.30      173.96     11.21 o 
  -6   8  10       65.67       64.28      8.73 o 
  -5   8  10        1.45       -8.43      6.34 o 
  -4   8  10      199.61      177.59     10.84 o 
  -3   8  10       34.11       25.25      6.90 o 
  -2   8  10      155.68      172.57     10.86 o 
  -1   8  10        0.20       -4.85      5.92 o 
   0   8  10      731.58      759.40     27.37 o 
   1   8  10        3.49        0.95      6.76 o 
   2   8  10      190.58      155.64     13.80 o 
   3   8  10      150.44      156.37     14.58 o 
   4   8  10      111.35      115.97     16.40 o 
   5   8  10      118.72      136.82     14.53 o 
   6   8  10        4.50       -0.30      9.89 o 
   7   8  10       79.93       79.30     12.80 o 
 -10   9  10        8.88       -4.77     12.76 o 
  -9   9  10        3.91        2.69      8.06 o 
  -8   9  10       39.00       47.70      8.97 o 
  -7   9  10       23.86       13.84      8.67 o 
  -6   9  10      608.88      651.89     23.77 o 
  -5   9  10      714.87      741.28     22.78 o 
  -4   9  10      974.02     1039.15     31.45 o 
  -3   9  10     1147.38     1091.49     28.85 o 
  -2   9  10        0.88      -11.37      9.29 o 
  -1   9  10        4.04       -7.18     10.70 o 
   0   9  10      147.75      130.25     10.06 o 
   1   9  10      417.20      380.02     17.51 o 
   2   9  10        6.68       -2.80      7.55 o 
   3   9  10      118.58       80.76     12.26 o 
   4   9  10        7.28        3.11     10.51 o 
   5   9  10      481.34      442.00     23.52 o 
   6   9  10       28.87       32.47     12.26 o 
  -8  10  10      300.69      349.31     21.34 o 
  -7  10  10        5.33        2.99      8.26 o 
  -6  10  10       21.20       22.12      8.33 o 
  -5  10  10       44.27       43.37      8.34 o 
  -4  10  10      172.40      197.23     12.92 o 
  -3  10  10        0.08       -9.42      7.27 o 
  -2  10  10      255.54      266.67     22.45 o 
  -1  10  10        0.04       -0.61      6.90 o 
   0  10  10      167.33      167.15     11.64 o 
   1  10  10       28.54       18.83      8.82 o 
   2  10  10        9.64        5.52      8.04 o 
   3  10  10      132.85      164.67     16.26 o 
   4  10  10       12.31       -0.51     10.78 o 
  -4  11  10      123.76      101.02     14.96 o 
  -3  11  10      123.42       96.25     11.20 o 
  -2  11  10      106.75      105.92     14.44 o 
  -1  11  10       46.89       29.54      8.42 o 
   0  11  10       20.68       11.62      8.67 o 
 -15   1  11       45.01       65.31     18.83 o 
 -14   1  11      677.56      757.71     33.51 o 
 -13   1  11       20.77       32.13      9.06 o 
 -12   1  11      914.27      999.64     26.24 o 
 -11   1  11       49.69       44.29      6.82 o 
 -10   1  11      340.63      363.67     13.95 o 
  -9   1  11      467.28      487.70     17.01 o 
  -8   1  11     3001.28     3026.57     71.92 o 
  -7   1  11      586.76      503.79     16.66 o 
  -6   1  11        2.67        5.78      5.21 o 
  -5   1  11      104.99       99.59      7.54 o 
  -4   1  11      282.92      262.71     13.58 o 
  -3   1  11     2219.29     2232.85     47.18 o 
  -2   1  11      112.10      129.32      9.47 o 
  -1   1  11      226.80      231.09      8.29 o 
   0   1  11        1.80        2.91      5.11 o 
   1   1  11      932.18      993.13     27.82 o 
   2   1  11     1735.56     1861.57     46.27 o 
   3   1  11     2075.08     2137.98     52.75 o 
   4   1  11     4455.67     4657.53    106.35 o 
   5   1  11      620.47      628.18     25.77 o 
   6   1  11        2.78        4.86      7.73 o 
   7   1  11      854.31      813.03     31.75 o 
   8   1  11        0.15        1.21     12.15 o 
   9   1  11      890.70      913.66     52.24 o 
  10   1  11       10.63        9.72     13.36 o 
 -15   2  11       48.82       31.59     20.65 o 
 -14   2  11       44.01       81.40     20.65 o 
 -13   2  11       11.86       13.22     10.71 o 
 -12   2  11      287.84      333.00     16.13 o 
 -11   2  11       23.48       24.82      8.36 o 
 -10   2  11      193.36      188.98     12.38 o 
  -9   2  11      221.54      229.66     13.08 o 
  -8   2  11        8.13       -7.41      6.69 o 
  -7   2  11     1669.86     1638.10     42.71 o 
  -6   2  11      203.51      176.13     11.36 o 
  -5   2  11     1599.55     1505.68     39.90 o 
  -4   2  11      128.71      121.49      9.46 o 
  -3   2  11      214.70      220.20     11.92 o 
  -2   2  11        5.97        6.07      4.40 o 
  -1   2  11      194.46      193.37      9.01 o 
   0   2  11      336.58      357.05     12.69 o 
   1   2  11      239.12      224.33     11.36 o 
   2   2  11      423.77      459.49     17.51 o 
   3   2  11        9.94        9.76     10.59 o 
   4   2  11       72.28       72.29      8.36 o 
   5   2  11      127.05      118.25     11.94 o 
   6   2  11      108.32      136.04     15.79 o 
   7   2  11      487.32      454.19     29.16 o 
   8   2  11       40.74       35.05     11.01 o 
   9   2  11        0.37        0.00     11.01 o 
  10   2  11       40.08       35.23     15.79 o 
 -14   3  11      397.09      440.58     24.87 o 
 -13   3  11        1.04      -10.33     10.93 o 
 -12   3  11      638.67      684.35     24.23 o 
 -11   3  11        5.48        5.80      7.46 o 
 -10   3  11      599.75      621.25     22.63 o 
  -9   3  11      376.22      351.47     16.36 o 
  -8   3  11      833.93      850.66     27.55 o 
  -7   3  11      126.99      118.13     10.74 o 
  -6   3  11       68.18       54.41      8.53 o 
  -5   3  11       91.68       74.89      8.87 o 
  -4   3  11       20.87       14.87      6.52 o 
  -3   3  11     3021.43     2984.85     67.96 o 
  -2   3  11      297.68      304.22     11.73 o 
  -1   3  11      346.75      354.78     12.81 o 
   0   3  11      971.42      991.55     24.55 o 
   1   3  11      731.69      731.36     22.91 o 
   2   3  11      388.20      414.52     29.26 o 
   3   3  11      676.37      644.67     21.02 o 
   4   3  11      213.15      228.54     15.02 o 
   5   3  11       91.00       79.86     10.51 o 
   6   3  11      358.38      391.18     20.07 o 
   7   3  11      208.18      199.25     25.51 o 
   8   3  11        6.89       12.88     14.58 o 
   9   3  11      966.53     1006.47     40.35 o 
  10   3  11       44.52       56.92     13.69 o 
 -14   4  11      201.98      206.22     18.46 o 
 -13   4  11       10.99       18.49     11.38 o 
 -12   4  11      467.23      551.71     27.83 o 
 -11   4  11       20.34        0.81      8.40 o 
 -10   4  11        1.05       -4.06      7.23 o 
  -9   4  11       45.61       50.08      9.34 o 
  -8   4  11      182.91      167.80     12.07 o 
  -7   4  11     1153.98     1195.44     34.27 o 
  -6   4  11       67.06       47.96      8.87 o 
  -5   4  11     3041.99     2962.74     72.89 o 
  -4   4  11       53.06       51.13      7.01 o 
  -3   4  11      383.17      390.03     22.63 o 
  -2   4  11     1073.07     1083.08     26.78 o 
  -1   4  11      100.30       86.04      7.32 o 
   0   4  11       17.50       18.71      5.25 o 
   1   4  11      154.88      148.38      9.77 o 
   2   4  11       57.41       53.59      7.72 o 
   3   4  11      122.89      128.42      9.82 o 
   4   4  11      572.54      568.76     24.01 o 
   5   4  11      874.42      953.28     52.24 o 
   6   4  11       22.01       28.45      9.89 o 
   7   4  11        4.18       -4.58      8.99 o 
   8   4  11       10.41       -6.94     10.20 o 
   9   4  11        0.31       -5.98     11.01 o 
 -13   5  11       36.11       42.14     13.43 o 
 -12   5  11      519.60      533.17     27.34 o 
 -11   5  11       83.97       84.79     12.83 o 
 -10   5  11      981.95     1013.68     42.19 o 
  -9   5  11      293.70      351.04     16.79 o 
  -8   5  11      126.93      137.76     16.72 o 
  -7   5  11      634.31      639.80     22.82 o 
  -6   5  11      195.80      176.88     11.76 o 
  -5   5  11        0.87       -5.23      5.53 o 
  -4   5  11        6.63       -1.25      5.51 o 
  -3   5  11       24.82       25.43      5.95 o 
  -2   5  11     2901.46     2987.79     67.52 o 
  -1   5  11      165.21      173.66      9.91 o 
   0   5  11      423.19      471.21     15.53 o 
   1   5  11      909.67      965.05     27.58 o 
   2   5  11       56.61       67.99      8.16 o 
   3   5  11        1.77       -7.79      6.52 o 
   4   5  11       12.62       19.33      9.33 o 
   5   5  11      136.63      129.41     13.30 o 
   6   5  11      572.79      569.36     25.60 o 
   7   5  11      122.94       90.66     13.13 o 
   8   5  11       44.54       36.45     19.44 o 
   9   5  11      379.97      394.56     48.60 o 
 -12   6  11       64.37       89.60     14.53 o 
 -11   6  11       11.19       -2.69      9.85 o 
 -10   6  11       72.67       61.07      9.46 o 
  -9   6  11      507.13      485.97     29.21 o 
  -8   6  11       78.51       71.22      9.46 o 
  -7   6  11       52.73       50.43     13.03 o 
  -6   6  11       33.39       23.27      7.09 o 
  -5   6  11     1473.35     1551.34     36.29 o 
  -4   6  11        2.71       -6.95      5.73 o 
  -3   6  11      591.45      601.48     18.56 o 
  -2   6  11      247.91      256.45     11.82 o 
  -1   6  11      626.92      599.78     18.30 o 
   0   6  11      406.80      415.62     14.81 o 
   1   6  11       22.75       18.22      7.23 o 
   2   6  11      273.53      248.46     13.08 o 
   3   6  11      110.61      145.03     11.22 o 
   4   6  11      252.46      276.90     17.12 o 
   5   6  11        2.42       -3.17      9.63 o 
   6   6  11      253.15      243.73     16.93 o 
   7   6  11      119.39      107.85     13.43 o 
   8   6  11      128.62      106.92     21.87 o 
 -11   7  11        9.50       28.44     17.64 o 
 -10   7  11       52.86       53.43     11.14 o 
  -9   7  11       77.34       79.53     11.59 o 
  -8   7  11       38.18       33.56     11.85 o 
  -7   7  11       74.36       80.94      9.66 o 
  -6   7  11      695.88      765.79     22.23 o 
  -5   7  11       68.10       56.71      7.95 o 
  -4   7  11      648.04      637.74     22.80 o 
  -3   7  11      254.18      247.99     13.95 o 
  -2   7  11       80.61       79.37      8.42 o 
  -1   7  11      378.76      388.18     14.91 o 
   0   7  11      419.71      403.37     15.21 o 
   1   7  11      158.37      169.64     16.50 o 
   2   7  11       62.15       72.08      9.12 o 
   3   7  11       26.42       19.91      9.85 o 
   4   7  11      440.65      533.26     25.25 o 
   5   7  11       59.28       77.72     12.26 o 
   6   7  11       54.84       54.69     12.26 o 
   7   7  11        0.37      -14.38      9.89 o 
 -10   8  11       29.73       23.21     11.94 o 
  -9   8  11       81.91       55.99      9.94 o 
  -8   8  11       51.02       52.54      9.38 o 
  -7   8  11        3.78       -2.23      6.90 o 
  -6   8  11       18.87       19.10      7.52 o 
  -5   8  11      347.86      362.59     15.25 o 
  -4   8  11       21.95       12.63      7.41 o 
  -3   8  11      574.70      554.80     18.91 o 
  -2   8  11      240.81      270.06     17.28 o 
  -1   8  11      344.36      326.56     20.87 o 
   0   8  11     1193.23     1113.80     39.28 o 
   1   8  11       13.58       19.83      8.36 o 
   2   8  11      344.53      348.55     18.36 o 
   3   8  11        2.78        1.47     10.20 o 
   4   8  11      449.51      369.89     21.04 o 
   5   8  11       23.46       37.44     11.57 o 
   6   8  11       46.89       36.95     12.76 o 
  -8   9  11        3.06       -2.58      8.39 o 
  -7   9  11        0.03       -9.83      6.56 o 
  -6   9  11      316.53      362.34     16.48 o 
  -5   9  11        0.64       -2.86      7.36 o 
  -4   9  11      218.72      249.56     14.03 o 
  -3   9  11       26.78       11.50      8.12 o 
  -2   9  11        2.41       -8.14      6.83 o 
  -1   9  11       56.72       51.16      8.46 o 
   0   9  11        7.17       -2.41      6.93 o 
   1   9  11        0.80       -8.57      9.49 o 
   2   9  11       13.63       -0.61      8.04 o 
   3   9  11       26.60       32.17     10.71 o 
   4   9  11       69.50       65.18     12.43 o 
  -6  10  11       20.24        5.87      8.01 o 
  -5  10  11       32.71        7.89      7.80 o 
  -4  10  11      536.28      542.48     20.02 o 
  -3  10  11       26.96        3.30      8.34 o 
  -2  10  11        2.62       -1.25      7.42 o 
  -1  10  11      223.85      199.55     12.86 o 
   0  10  11      337.60      316.80     22.84 o 
   1  10  11       74.45       77.13     11.68 o 
 -14   0  12       48.52       87.48     20.65 o 
 -13   0  12      664.33      758.61     37.06 o 
 -12   0  12      111.51      133.63     15.02 o 
 -11   0  12     1365.85     1483.56     57.71 o 
 -10   0  12        7.71        5.55      8.75 o 
  -9   0  12     3670.43     3700.04    113.60 o 
  -8   0  12     4876.09     4621.89    131.23 o 
  -7   0  12     1394.49     1323.57     45.44 o 
  -5   0  12      324.51      177.89    107.52 o 
  -4   0  12       34.30       43.94      8.59 o 
  -3   0  12      279.45      299.50     17.18 o 
  -2   0  12     2574.08     2496.91    103.88 o 
  -1   0  12      339.18      352.65     27.34 o 
   0   0  12      293.46      262.43     23.08 o 
   1   0  12       55.61       30.37     10.93 o 
   2   0  12        6.08        6.27      8.13 o 
   3   0  12      536.94      512.53     34.02 o 
   4   0  12        1.48       31.59     12.15 o 
   5   0  12      329.81      349.91     27.94 o 
   6   0  12       91.11      106.92     17.01 o 
   7   0  12      742.99      771.50     44.95 o 
   8   0  12     1643.38     1516.28     72.90 o 
 -14   1  12        8.60       -3.64     17.01 o 
 -13   1  12        1.62       -5.60      7.81 o 
 -12   1  12       24.78       27.54      9.12 o 
 -11   1  12        3.99      -10.53      7.32 o 
 -10   1  12        9.32        7.05      7.46 o 
  -9   1  12      125.54      125.05     12.29 o 
  -8   1  12       90.31       78.31     10.23 o 
  -7   1  12      334.19      351.83     17.27 o 
  -6   1  12      421.38      385.82     26.79 o 
  -5   1  12        3.29        2.06      5.82 o 
  -4   1  12      228.26      206.33     12.59 o 
  -3   1  12      172.75      184.69     15.17 o 
  -2   1  12      191.37      219.25     14.74 o 
  -1   1  12      782.05      771.10     29.69 o 
   0   1  12      279.15      291.41     25.51 o 
   1   1  12       13.10       12.48      5.82 o 
   2   1  12        5.37       10.26      6.52 o 
   3   1  12       63.24       91.46      9.06 o 
   4   1  12        6.02       11.40      6.94 o 
   5   1  12      115.82      122.14     10.48 o 
   6   1  12        0.05      -14.83      9.89 o 
   7   1  12      157.59      128.79     18.22 o 
   8   1  12      127.94      137.29     20.65 o 
   9   1  12        3.12        0.00     14.58 o 
 -14   2  12        0.92      -23.69     15.79 o 
 -13   2  12      383.45      396.35     23.61 o 
 -12   2  12       21.91       22.38     11.00 o 
 -11   2  12      406.86      439.64     19.57 o 
 -10   2  12        3.05       -3.60      8.31 o 
  -9   2  12     1225.71     1258.45     35.94 o 
  -8   2  12      255.79      285.09     27.39 o 
  -7   2  12     2788.09     2755.50     67.21 o 
  -6   2  12      126.61      125.92     10.93 o 
  -5   2  12      402.97      356.23     20.39 o 
  -4   2  12      146.70      146.19     10.93 o 
  -3   2  12       51.88       57.57      8.48 o 
  -2   2  12      258.60      288.75     14.70 o 
  -1   2  12     2253.41     2274.03     60.33 o 
   0   2  12       82.92       85.70      8.22 o 
   1   2  12        9.05        4.30      5.57 o 
   2   2  12      258.32      249.97     13.08 o 
   3   2  12      438.56      459.96     17.99 o 
   4   2  12      368.06      365.43     20.27 o 
   5   2  12      444.14      529.92     24.38 o 
   6   2  12        6.47        2.43     15.79 o 
   7   2  12      250.33      246.94     46.17 o 
   8   2  12      841.79      831.93     36.05 o 
   9   2  12        7.38       31.43     13.13 o 
 -13   3  12       46.95       58.70     13.67 o 
 -12   3  12       21.31       15.51      9.06 o 
 -11   3  12       33.23       29.86      9.06 o 
 -10   3  12        2.38       -6.83      7.15 o 
  -9   3  12       78.88       92.11     10.54 o 
  -8   3  12       96.35      104.16     10.69 o 
  -7   3  12       44.98       20.72      8.63 o 
  -6   3  12      100.10       91.16      9.94 o 
  -5   3  12       52.17       48.58      8.53 o 
  -4   3  12      466.95      466.24     19.06 o 
  -3   3  12       62.14       74.81      9.06 o 
  -2   3  12      859.19      878.84     36.84 o 
  -1   3  12      869.69      900.95     23.73 o 
   0   3  12      725.05      757.09     21.29 o 
   1   3  12     1115.29     1182.09     32.97 o 
   2   3  12      127.65      165.60     10.97 o 
   3   3  12       70.37       60.34      8.42 o 
   4   3  12        9.40        2.02      7.01 o 
   5   3  12       92.53       95.56     24.91 o 
   6   3  12       33.40       28.55     10.78 o 
   7   3  12       57.61       51.03     19.44 o 
   8   3  12      303.30      297.80     21.87 o 
 -13   4  12      103.50       84.90     14.53 o 
 -12   4  12        3.91       -4.86      8.53 o 
 -11   4  12      422.87      391.78     24.50 o 
 -10   4  12      126.05      136.09     12.10 o 
  -9   4  12      273.38      288.37     17.57 o 
  -8   4  12       27.01       25.96      8.63 o 
  -7   4  12      950.66     1013.16     32.16 o 
  -6   4  12      112.61      112.53     11.36 o 
  -5   4  12      437.47      440.54     19.37 o 
  -4   4  12      497.80      477.00     52.01 o 
  -3   4  12      109.84       93.84     10.04 o 
  -2   4  12       52.25       55.25      7.14 o 
  -1   4  12       98.47      118.25      8.43 o 
   0   4  12       58.98       47.28      6.97 o 
   1   4  12      147.19      156.53     10.48 o 
   2   4  12      127.57      132.30     10.04 o 
   3   4  12      271.90      293.48     14.25 o 
   4   4  12      316.65      326.70     18.46 o 
   5   4  12      802.86      815.86     32.14 o 
   6   4  12      260.16      310.95     19.20 o 
   7   4  12       55.66       75.33     20.65 o 
   8   4  12      122.81      122.39     16.26 o 
 -12   5  12       38.60       27.94     12.03 o 
 -11   5  12       61.95       75.70     10.48 o 
 -10   5  12       31.74       22.38      8.90 o 
  -9   5  12       21.82        6.41      6.70 o 
  -8   5  12       49.00       59.67      8.12 o 
  -7   5  12        1.29       -6.89      5.86 o 
  -6   5  12        0.66      -10.04      6.69 o 
  -5   5  12       32.93       25.48      8.67 o 
  -4   5  12      691.29      650.37     25.11 o 
  -3   5  12       63.89       56.41      7.68 o 
  -2   5  12      723.39      705.86     20.63 o 
  -1   5  12       28.82       40.57      6.86 o 
   0   5  12      409.62      453.64     15.99 o 
   1   5  12     1121.50     1109.17     31.33 o 
   2   5  12      705.03      742.11     24.29 o 
   3   5  12      291.19      276.01     14.73 o 
   4   5  12        0.45      -10.82      9.33 o 
   5   5  12       82.99       76.16     11.94 o 
   6   5  12       14.47        2.54      9.63 o 
   7   5  12       82.81       69.25     20.65 o 
 -11   6  12      117.32      110.75     15.88 o 
 -10   6  12       11.87       -1.51      8.36 o 
  -9   6  12       12.05        2.50      8.04 o 
  -8   6  12      170.96      185.50     13.22 o 
  -7   6  12      107.08       86.89     10.10 o 
  -6   6  12      260.92      245.71     14.99 o 
  -5   6  12      135.48      136.57     12.05 o 
  -4   6  12       18.84        4.72      7.55 o 
  -3   6  12       17.05       17.01      7.22 o 
  -2   6  12      224.37      225.79     11.65 o 
  -1   6  12       80.05       81.43      8.43 o 
   0   6  12      417.72      439.74     16.12 o 
   1   6  12      263.08      299.49     15.12 o 
   2   6  12       81.57       66.95      9.34 o 
   3   6  12      214.28      211.91     15.88 o 
   4   6  12       28.16       30.47     10.71 o 
   5   6  12      276.25      304.50     29.77 o 
   6   6  12      237.36      245.73     42.52 o 
 -10   7  12      229.22      210.24     28.08 o 
  -9   7  12        3.66       -3.38      7.81 o 
  -8   7  12       96.63       78.88     10.81 o 
  -7   7  12       58.22       40.51      9.24 o 
  -6   7  12      187.36      168.41     13.23 o 
  -5   7  12      136.09      135.38     12.15 o 
  -4   7  12      291.81      289.13     13.50 o 
  -3   7  12      111.70       88.87      9.17 o 
  -2   7  12      305.99      265.66     13.08 o 
  -1   7  12        0.41       -4.77      6.36 o 
   0   7  12       91.72       82.27      8.96 o 
   1   7  12        8.12        9.08      7.40 o 
   2   7  12      809.52      823.28     27.10 o 
   3   7  12      337.78      334.33     19.76 o 
   4   7  12       62.10       50.64     11.94 o 
   5   7  12      301.97      347.48     26.12 o 
  -9   8  12       33.29       45.48     12.86 o 
  -8   8  12      123.56      122.11     14.19 o 
  -7   8  12       42.40       63.57     12.27 o 
  -6   8  12       32.82       46.71     11.61 o 
  -5   8  12       15.76       -2.59      9.12 o 
  -4   8  12       92.06       86.62     10.73 o 
  -3   8  12      312.17      348.74     15.22 o 
  -2   8  12       22.50       19.85      7.97 o 
  -1   8  12       94.07      105.30     10.14 o 
   0   8  12      232.95      223.88     13.07 o 
   1   8  12      631.13      637.32     23.53 o 
   2   8  12      152.26      146.44     12.38 o 
   3   8  12        1.08       -0.21      9.85 o 
   4   8  12       41.91       34.56     11.38 o 
  -7   9  12       32.31       38.06     10.50 o 
  -6   9  12      501.68      507.44     19.01 o 
  -5   9  12       95.87       92.28     10.48 o 
  -4   9  12      216.11      211.23     13.37 o 
  -3   9  12       26.20       18.02      8.24 o 
  -2   9  12      419.67      388.17     39.80 o 
  -1   9  12       19.71       21.15      8.40 o 
   0   9  12      251.99      234.06     14.70 o 
   1   9  12        4.89        5.48      8.57 o 
   2   9  12      128.40      110.56     14.60 o 
 -13   1  13        0.21       -7.94      8.36 o 
 -12   1  13       16.36        4.98      8.82 o 
 -11   1  13      795.38      823.06     38.25 o 
 -10   1  13      307.30      259.10     15.34 o 
  -9   1  13        1.69       -4.04      7.32 o 
  -8   1  13      553.55      565.21     22.42 o 
  -7   1  13       72.23       69.18     13.48 o 
  -6   1  13     2165.28     2139.17     68.82 o 
  -5   1  13        2.39       -2.95      7.86 o 
  -4   1  13      150.31      138.98     15.58 o 
  -3   1  13     1259.22     1317.90     51.63 o 
  -2   1  13      652.90      687.09     24.08 o 
  -1   1  13      806.35      775.67     25.71 o 
   0   1  13      567.91      617.84     27.49 o 
   1   1  13      173.47      205.90     15.02 o 
   2   1  13      804.24      853.61     45.56 o 
   3   1  13      309.41      294.54     18.46 o 
   4   1  13      301.12      299.73     15.40 o 
   5   1  13        4.21        9.09      9.63 o 
   6   1  13     1062.57     1106.03     65.00 o 
   7   1  13       16.30        8.82     11.01 o 
   8   1  13      105.87       86.56     14.87 o 
 -13   2  13       31.26       29.77     21.26 o 
 -12   2  13        0.09       -8.00      8.36 o 
 -11   2  13        4.45        5.46      7.81 o 
 -10   2  13      115.73      110.95     12.07 o 
  -9   2  13      703.25      725.61     26.07 o 
  -8   2  13      176.31      167.24     12.77 o 
  -7   2  13       20.36       14.53      9.06 o 
  -6   2  13        2.56       -1.71      7.81 o 
  -5   2  13        8.77        6.15      7.81 o 
  -4   2  13        1.64       -3.23      6.94 o 
  -3   2  13       12.24       13.91      7.65 o 
  -2   2  13       76.31       71.13     10.47 o 
  -1   2  13      285.67      283.29     26.39 o 
   0   2  13      553.32      587.84     26.63 o 
   1   2  13        8.48        7.23      8.99 o 
   2   2  13       93.75      113.47     15.19 o 
   3   2  13      419.67      470.26     24.04 o 
   4   2  13       23.87       28.80      8.11 o 
   5   2  13       89.28      132.43     21.87 o 
   6   2  13      530.10      618.42     42.52 o 
   7   2  13        1.70       -4.62     10.11 o 
 -12   3  13      201.86      186.66     14.25 o 
 -11   3  13       38.72       39.65      9.77 o 
 -10   3  13      313.80      305.51     17.06 o 
  -9   3  13       26.12       19.84      8.53 o 
  -8   3  13      156.89      151.66     12.77 o 
  -7   3  13        0.54       -1.24      8.87 o 
  -6   3  13     1458.75     1445.02     40.80 o 
  -5   3  13      104.24      109.24     11.52 o 
  -4   3  13      253.98      216.50     13.65 o 
  -3   3  13        2.95        6.45      7.23 o 
  -2   3  13      754.02      771.31     26.60 o 
  -1   3  13      639.87      623.33     23.33 o 
   0   3  13      286.85      312.07     19.76 o 
   1   3  13      479.20      497.16     24.91 o 
   2   3  13      126.46      137.89     13.89 o 
   3   3  13       72.72       65.22     10.69 o 
   4   3  13      173.20      167.07     15.02 o 
   5   3  13       46.09       38.99     11.57 o 
   6   3  13      434.41      483.56     37.66 o 
   7   3  13        0.51       -3.64     17.01 o 
 -12   4  13       13.35        4.60      8.87 o 
 -11   4  13       10.05       -4.30      8.53 o 
 -10   4  13       49.22       62.04     10.74 o 
  -9   4  13      481.00      541.94     23.01 o 
  -8   4  13       18.21       21.81      9.28 o 
  -7   4  13      176.89      166.22     13.29 o 
  -6   4  13       22.29       17.18      8.36 o 
  -5   4  13       12.12        1.45      7.55 o 
  -4   4  13      192.00      186.61     14.49 o 
  -3   4  13      339.55      308.10     16.64 o 
  -2   4  13      650.21      708.45     26.34 o 
  -1   4  13       13.23       22.77      7.93 o 
   0   4  13      128.15      125.81     12.80 o 
   1   4  13      549.22      586.04     20.95 o 
   2   4  13      127.02      128.84     10.65 o 
   3   4  13      367.31      393.45     17.29 o 
   4   4  13      169.28      175.82     15.39 o 
   5   4  13      126.15      130.63     15.02 o 
   6   4  13      273.66      374.96     30.98 o 
 -11   5  13       45.32       59.17     10.69 o 
 -10   5  13      305.87      366.30     15.99 o 
  -9   5  13       24.05       18.59      8.77 o 
  -8   5  13      199.22      195.55     12.23 o 
  -7   5  13       27.90       12.61      7.34 o 
  -6   5  13       70.48       80.27     10.88 o 
  -5   5  13      377.70      421.22     30.44 o 
  -4   5  13      399.76      386.03     18.53 o 
  -3   5  13       72.87       73.56      9.97 o 
  -2   5  13      944.29      940.00     30.30 o 
  -1   5  13       54.21       66.61     10.17 o 
   0   5  13        2.14       -0.82      6.94 o 
   1   5  13      165.51      177.63     12.07 o 
   2   5  13       42.51       57.69      9.57 o 
   3   5  13      140.03      147.01     14.53 o 
   4   5  13      276.17      227.92     17.12 o 
   5   5  13       92.01      104.80     14.00 o 
   6   5  13      363.39      404.32     22.66 o 
 -10   6  13       46.67       74.48     11.36 o 
  -9   6  13      261.51      285.44     16.72 o 
  -8   6  13       48.83       39.72      9.46 o 
  -7   6  13       23.43        5.35      7.95 o 
  -6   6  13       26.02       15.96      8.59 o 
  -5   6  13        1.30       -7.36      7.55 o 
  -4   6  13        6.85       -4.49      7.55 o 
  -3   6  13      527.06      519.14     22.42 o 
  -2   6  13       95.14      115.80     11.59 o 
  -1   6  13      379.04      364.92     16.43 o 
   0   6  13        4.69       12.90      8.11 o 
   1   6  13       88.89       76.26     10.27 o 
   2   6  13       31.45       28.63      8.87 o 
   3   6  13      491.36      555.12     26.19 o 
   4   6  13       91.11       87.90     15.19 o 
   5   6  13       81.80       57.98     12.55 o 
  -9   7  13        4.88       -4.37      9.03 o 
  -8   7  13        2.00       -3.06      8.67 o 
  -7   7  13        2.66       -9.25      8.67 o 
  -6   7  13       39.72       22.30      8.67 o 
  -5   7  13       26.19       26.99      9.28 o 
  -4   7  13      178.38      162.55     13.56 o 
  -3   7  13       78.33       87.04     11.19 o 
  -2   7  13      147.32      137.81     10.59 o 
  -1   7  13      157.38      196.21     16.66 o 
   0   7  13      186.28      185.83     13.48 o 
   1   7  13      223.59      226.04     14.64 o 
   2   7  13       25.17       38.61      9.57 o 
   3   7  13        0.05        5.82     10.20 o 
  -7   8  13        1.03        1.70      9.51 o 
  -6   8  13       74.96       68.91     11.33 o 
  -5   8  13       98.54       80.91     11.76 o 
  -4   8  13       25.42       11.70     10.41 o 
  -3   8  13      291.32      280.33     21.57 o 
  -2   8  13        0.18       -7.79      7.97 o 
  -1   8  13      458.60      450.35     18.10 o 
   0   8  13       22.77       19.86      9.57 o 
   1   8  13      223.81      216.25     15.47 o 
 -12   0  14       45.31       38.88     17.01 o 
 -11   0  14     1712.70     1877.12     86.26 o 
 -10   0  14       52.25       41.31     15.79 o 
  -9   0  14      179.60      191.96     24.30 o 
  -8   0  14      345.91      355.99     30.37 o 
  -7   0  14       44.08       30.37     14.58 o 
  -6   0  14      595.40      492.06     35.23 o 
  -5   0  14     1232.59     1162.72     59.53 o 
  -4   0  14      788.23      820.10     47.38 o 
  -3   0  14     1050.43      942.81     52.24 o 
  -2   0  14        8.14       21.87     13.36 o 
  -1   0  14       92.55      103.27     18.22 o 
   0   0  14      136.89      134.86     20.65 o 
   1   0  14       23.07       27.94     13.36 o 
   2   0  14      132.74      174.96     21.87 o 
   3   0  14        1.86       -8.50     13.36 o 
   4   0  14        6.42      -15.79     13.36 o 
 -12   1  14       36.53       41.46     10.74 o 
 -11   1  14        7.53       -0.96      9.28 o 
 -10   1  14       23.38       10.52      9.38 o 
  -9   1  14        9.05       15.49      9.06 o 
  -8   1  14        0.34       -9.96      7.23 o 
  -7   1  14       33.46       21.93      8.75 o 
  -6   1  14       31.32       29.82      9.10 o 
  -5   1  14       50.93       52.89      9.98 o 
  -4   1  14        0.23       -0.39      7.46 o 
  -3   1  14      186.57      173.09     13.05 o 
  -2   1  14      408.16      430.73     26.50 o 
  -1   1  14       56.92       37.60     17.01 o 
   0   1  14      155.52      162.08     15.02 o 
   1   1  14       14.36       13.97      9.45 o 
   2   1  14        1.10       -4.17      8.99 o 
   3   1  14      219.32      223.56     17.60 o 
   4   1  14       84.93       86.26     19.44 o 
 -12   2  14        0.79       -8.19      9.06 o 
 -11   2  14       86.47       88.44     12.07 o 
 -10   2  14      163.30      161.74     13.89 o 
  -9   2  14      182.54      161.97     13.93 o 
  -8   2  14      264.23      271.22     16.05 o 
  -7   2  14      158.52      135.73     12.85 o 
  -6   2  14      640.29      606.23     30.92 o 
  -5   2  14      863.30      840.85     33.24 o 
  -4   2  14      896.10      984.27     42.13 o 
  -3   2  14      623.94      590.17     23.57 o 
  -2   2  14       98.62      125.45     11.64 o 
  -1   2  14      676.21      637.20     29.63 o 
   0   2  14       27.45       24.91     10.31 o 
   1   2  14      291.83      311.05     19.76 o 
   2   2  14      301.13      272.93     18.90 o 
   3   2  14       17.71       12.15      7.86 o 
   4   2  14       18.76        2.43     13.36 o 
   5   2  14      188.19      144.34     15.74 o 
   6   2  14       89.30       97.20     21.87 o 
 -11   3  14       15.09       14.96      9.28 o 
 -10   3  14        1.71       -9.08      9.06 o 
  -9   3  14      131.10      152.13     13.51 o 
  -8   3  14       75.35       63.67     10.88 o 
  -7   3  14       44.90       38.45      9.77 o 
  -6   3  14      167.31      190.12     14.70 o 
  -5   3  14       20.67       24.00      9.57 o 
  -4   3  14       72.61       59.07     10.23 o 
  -3   3  14      189.18      188.88     13.89 o 
  -2   3  14      763.83      830.80     58.36 o 
  -1   3  14       75.46       87.40     11.18 o 
   0   3  14      136.32      142.29     15.88 o 
   1   3  14       15.48       15.76      8.04 o 
   2   3  14      146.09      120.83     21.26 o 
   3   3  14       25.42       40.09     11.17 o 
   4   3  14      260.81      260.75     18.22 o 
   5   3  14       44.07       63.87     12.80 o 
 -10   4  14       93.41      101.29     12.77 o 
  -9   4  14       51.86       44.81     11.18 o 
  -8   4  14       33.43       38.47     10.52 o 
  -7   4  14      318.02      314.94     18.55 o 
  -6   4  14       38.12       27.94      9.76 o 
  -5   4  14      130.58      132.28     14.07 o 
  -4   4  14       10.62       11.33      8.16 o 
  -3   4  14      294.66      259.34     16.23 o 
  -2   4  14        5.66        0.99      8.22 o 
  -1   4  14      177.90      184.59     13.18 o 
   0   4  14       36.28       34.12     12.76 o 
   1   4  14      459.76      460.28     45.56 o 
   2   4  14       12.58       13.31      9.85 o 
   3   4  14      309.95      324.86     20.18 o 
   4   4  14       18.59       12.20     10.71 o 
   5   4  14      173.04      165.45     16.26 o 
 -10   5  14       85.28       78.69     10.35 o 
  -9   5  14       84.53      114.33     11.39 o 
  -8   5  14      400.46      427.57     17.93 o 
  -7   5  14       25.27       10.68      7.53 o 
  -6   5  14        0.74       -3.68      8.89 o 
  -5   5  14       64.12       91.90     12.70 o 
  -4   5  14        0.82        4.90      8.38 o 
  -3   5  14       66.69       59.38     11.05 o 
  -2   5  14      241.72      259.92     16.41 o 
  -1   5  14      148.15      168.53     13.48 o 
   0   5  14      292.72      284.86     19.32 o 
   1   5  14      113.57      139.87     14.53 o 
   2   5  14      412.21      405.72     19.49 o 
   3   5  14       15.67        6.34      9.85 o 
   4   5  14      245.20      251.71     18.90 o 
  -8   6  14       18.80       19.45      9.72 o 
  -7   6  14      190.47      186.75     16.24 o 
  -6   6  14       35.58       45.64     10.88 o 
  -5   6  14        2.28      -12.77      8.51 o 
  -4   6  14        7.25       -7.26      8.26 o 
  -3   6  14       33.43       21.92      9.10 o 
  -2   6  14       77.52       69.96     10.71 o 
  -1   6  14      220.02      248.53     18.17 o 
   0   6  14        1.89       -6.33     10.33 o 
   1   6  14       45.78       53.39     10.17 o 
   2   6  14        2.97        2.56      8.63 o 
  -6   7  14      391.23      431.64     21.54 o 
  -5   7  14       26.48       23.47     10.45 o 
  -4   7  14        6.40      -12.27      8.18 o 
  -3   7  14       38.49       51.12     10.94 o 
  -2   7  14       19.26       11.66     10.35 o 
  -1   7  14      143.89      167.57     15.05 o 
   0   7  14       98.91       83.36     13.67 o 
 -10   1  15      266.62      259.99     27.34 o 
  -9   1  15       42.65       29.16     13.36 o 
  -8   1  15       12.39       10.98     10.71 o 
  -7   1  15      116.50       99.20     13.75 o 
  -6   1  15       92.07       91.83     13.75 o 
  -5   1  15       72.12       70.38     12.43 o 
  -4   1  15      630.74      646.24     30.49 o 
  -3   1  15      334.57      373.55     62.57 o 
  -2   1  15      430.85      411.10     43.13 o 
  -1   1  15      349.69      392.04     23.20 o 
   0   1  15      492.54      502.60     26.59 o 
   1   1  15        0.47        1.05     17.62 o 
   2   1  15     1092.56     1060.62     41.66 o 
   3   1  15        3.13       -3.80      9.85 o 
   4   1  15       59.70       42.52     18.22 o 
 -10   2  15      248.87      275.40     17.46 o 
  -9   2  15      226.43      232.64     17.03 o 
  -8   2  15        1.43       -7.78      8.53 o 
  -7   2  15      221.13      217.68     18.85 o 
  -6   2  15       11.87       -1.34     10.28 o 
  -5   2  15       21.05        7.63      9.38 o 
  -4   2  15       10.69        5.64      8.67 o 
  -3   2  15       19.95       38.98     12.05 o 
  -2   2  15       12.31       15.49      8.82 o 
  -1   2  15       46.60       48.04     12.80 o 
   0   2  15      113.12      123.56     15.46 o 
   1   2  15        0.18       -0.16      9.85 o 
   2   2  15       13.73       -6.76     15.79 o 
   3   2  15      183.63      206.04     17.12 o 
   4   2  15       93.25       94.77     18.22 o 
  -9   3  15       34.06       31.38     10.74 o 
  -8   3  15       42.44       26.92     10.65 o 
  -7   3  15      196.99      165.82     14.36 o 
  -6   3  15      118.29      127.02     30.51 o 
  -5   3  15      103.45      100.65     12.23 o 
  -4   3  15      137.86      146.43     14.18 o 
  -3   3  15      238.16      296.19     19.25 o 
  -2   3  15      648.19      647.10     28.24 o 
  -1   3  15      152.95      162.51     17.01 o 
   0   3  15      210.35      164.14     19.44 o 
   1   3  15        8.59        9.24      9.85 o 
   2   3  15       73.75       57.88     12.03 o 
   3   3  15        5.53        6.07     14.58 o 
  -8   4  15      169.15      200.26     22.00 o 
  -7   4  15      144.89      142.36     14.10 o 
  -6   4  15       47.80       25.43     16.34 o 
  -5   4  15       30.62       20.14      9.82 o 
  -4   4  15      118.26      129.32     13.78 o 
  -3   4  15       55.22       77.38     11.81 o 
  -2   4  15        0.14        2.51      7.50 o 
  -1   4  15      114.85       89.17     13.36 o 
   0   4  15      149.46      153.76     16.26 o 
   1   4  15        4.95       -8.93      9.85 o 
   2   4  15       45.72       37.97     11.94 o 
  -7   5  15      105.70      113.82     13.35 o 
  -6   5  15       13.31        7.45     11.21 o 
  -5   5  15      761.44      854.74     44.53 o 
  -4   5  15       83.72       72.86     12.05 o 
  -3   5  15       58.50       44.42     11.01 o 
  -2   5  15      114.88       86.94     11.91 o 
  -1   5  15       83.52      100.29     13.67 o 
   0   5  15        8.85       14.58     11.17 o 
   1   5  15      179.54      187.24     17.12 o 
  -5   6  15       27.30       18.34     10.65 o 
  -4   6  15        2.20       -4.90     14.88 o 
  -3   6  15        9.36       -9.20      9.38 o 
  -2   6  15       75.45       97.10     14.01 o 
  -8   0  16      435.09      476.27     37.66 o 
  -7   0  16       21.55       35.23     17.01 o 
  -6   0  16      266.51      233.27     26.73 o 
  -5   0  16       57.14       43.74     18.22 o 
  -4   0  16       44.39       38.88     17.01 o 
  -3   0  16       89.35       66.82     19.44 o 
  -2   0  16      165.70      140.94     23.08 o 
  -1   0  16        4.51        1.21     15.79 o 
   0   0  16      341.06      308.60     31.59 o 
   1   0  16       80.45       74.11     19.44 o 
  -8   1  16       22.14       26.32     11.57 o 
  -7   1  16       17.16        9.54     11.57 o 
  -6   1  16       22.05       15.05     11.07 o 
  -5   1  16        2.74       -1.82     10.31 o 
  -4   1  16       21.30       24.30     11.17 o 
  -3   1  16       40.04       29.56     11.57 o 
  -2   1  16        1.98        4.30     11.07 o 
  -1   1  16        3.71       -0.68     10.71 o 
   0   1  16        0.74       13.90     11.57 o 
   1   1  16        0.16        1.36     10.71 o 
  -7   2  16        1.10       -6.07     11.17 o 
  -6   2  16      140.65      104.05     15.46 o 
  -5   2  16       14.83       12.55     11.57 o 
  -4   2  16      421.73      395.10     24.01 o 
  -3   2  16      270.81      242.67     19.70 o 
  -2   2  16      292.46      274.14     20.62 o 
  -1   2  16       32.76       19.15     12.43 o 
   0   2  16      105.46      145.10     16.74 o 
   1   2  16      177.90      168.26     18.46 o 
  -6   3  16      226.48      234.28     27.16 o 
  -5   3  16      124.13      134.76     14.52 o 
  -4   3  16      217.19      251.13     17.80 o 
  -3   3  16        2.86        2.81      9.76 o 
  -2   3  16       64.94       55.16     11.18 o 
  -1   3  16       57.06       86.78     14.60 o 
   0   3  16       27.30       20.65     11.17 o 
  -4   4  16      118.44      112.84     14.38 o 
  -3   4  16        2.20       -5.31      7.43 o 
                                                 
